# Supplementary material for: Construction of lncRNA-related ceRNA regulatory network in diabetic subdermal endothelial cells
Source: Bioengineered. 2021 Jun 14;12(1):2592–602. doi: 10.1080/21655979.2021.1936892 (PMC8806614; doi:10.1080/21655979.2021.1936892)
Supplement: Supplemental Material [file KBIE_A_1936892_SM5521.zip]

Archive with 6 entries (6 files):
- Supplementary Table 1.xlsx
- Supplementary Table 2.xlsx
- Supplementary Table 3.xlsx
- Supplementary Table 4.xlsx
- Supplementary Table 5.xlsx
- Supplementary Table caption.docx
