# Supplementary material for: Construction of lncRNA-related ceRNA regulatory network in diabetic subdermal endothelial cells
Source: Bioengineered. 2021 Jun 14;12(1):2592–602. doi: 10.1080/21655979.2021.1936892 (PMC8806614; doi:10.1080/21655979.2021.1936892)
Supplement: Supplemental Material [file KBIE_A_1936892_SM5521.zip › Supplementary Table 1.xlsx]

## Sheet: Sheet1
Gene	logFC	logCPM	LR	PValue	FDR	change
F2RL1	-4.2059	4.16709	58.0746	2.52e-14	2.6e-10	DOWN
ZNF750	-3.97525	3.66332	57.5311	3.33e-14	2.6e-10	DOWN
FAT2	-5.8548	1.77392	57.0337	4.28e-14	2.6e-10	DOWN
APOE	-3.93134	4.48045	55.3666	1e-13	4.55e-10	DOWN
ESRP2	-5.42788	1.48246	54.5943	1.48e-13	5.39e-10	DOWN
FMO1	-8.82646	1.34126	53.7864	2.24e-13	6.19e-10	DOWN
FN1	3.74956	5.98803	53.663	2.38e-13	6.19e-10	UP
CD207	-6.28477	1.89801	53.2188	2.98e-13	6.79e-10	DOWN
NMU	-5.6358	1.55031	52.2347	4.92e-13	9.96e-10	DOWN
TFAP2A	-4.51087	2.12236	51.1849	8.41e-13	1.5e-09	DOWN
KLF5	-2.77198	5.7539	51.0327	9.08e-13	1.5e-09	DOWN
ARHGEF4	-4.8482	1.50787	50.0779	1.48e-12	2.24e-09	DOWN
PTPN13	-3.46566	3.23955	49.4659	2.02e-12	2.83e-09	DOWN
EPHB3	-4.92543	1.58254	48.6529	3.06e-12	3.97e-09	DOWN
SPON2	-6.5545	1.32802	48.3471	3.57e-12	4.33e-09	DOWN
CD1A	-8.66469	1.18905	48.1807	3.89e-12	4.42e-09	DOWN
DDX3Y	8.48174	5.67692	47.8204	4.67e-12	5e-09	UP
IL20RB	-3.63134	3.44885	47.6353	5.13e-12	5.19e-09	DOWN
TP63	-5.56028	4.79759	46.244	1.04e-11	1e-08	DOWN
RPS4Y1	11.7944	4.85938	46.1327	1.11e-11	1e-08	UP
GJB5	-4.75517	1.81689	45.9762	1.2e-11	1e-08	DOWN
ESRP1	-4.52493	2.72628	45.9492	1.21e-11	1e-08	DOWN
PRSS8	-4.85775	1.93333	45.6065	1.45e-11	1.14e-08	DOWN
TNFRSF19	-4.21987	5.30144	45.4873	1.54e-11	1.17e-08	DOWN
VAV3	-3.8663	3.55554	45.3243	1.67e-11	1.22e-08	DOWN
FGFR2	-3.41498	3.65733	45.1965	1.78e-11	1.25e-08	DOWN
HPGD	-5.1087	1.54081	44.7302	2.26e-11	1.52e-08	DOWN
TNS4	-3.23415	2.8949	44.6561	2.35e-11	1.53e-08	DOWN
KRT15	-5.34055	6.32263	44.172	3.01e-11	1.89e-08	DOWN
COL7A1	-4.06114	2.79023	43.9966	3.29e-11	2e-08	DOWN
HAS1	-5.60546	1.57194	43.7983	3.64e-11	2.09e-08	DOWN
MUC15	-5.42794	2.08009	43.7791	3.68e-11	2.09e-08	DOWN
SDC4	-2.9408	4.84503	43.3838	4.5e-11	2.48e-08	DOWN
WNT3	-4.4448	2.81501	42.9482	5.62e-11	2.89e-08	DOWN
WFDC5	-4.98741	2.09651	42.9389	5.65e-11	2.89e-08	DOWN
CA12	-4.49616	4.83668	42.8726	5.84e-11	2.89e-08	DOWN
BCL11B	-5.28247	1.46193	42.8598	5.88e-11	2.89e-08	DOWN
RND3	-3.29589	6.38206	42.6368	6.59e-11	3.16e-08	DOWN
SERPINB7	-6.28544	3.61112	41.9316	9.45e-11	4.41e-08	DOWN
LSP1	-4.28975	3.19194	41.4936	1.18e-10	5.38e-08	DOWN
TFAP2C	-4.75523	3.5864	41.4241	1.23e-10	5.44e-08	DOWN
EVPL	-4.40929	2.24117	41.273	1.32e-10	5.74e-08	DOWN
IRX2	-5.50001	0.918291	40.9901	1.53e-10	6.48e-08	DOWN
SLC1A3	-3.75312	1.91013	40.6162	1.85e-10	7.57e-08	DOWN
SLITRK6	-6.44792	0.625896	40.5977	1.87e-10	7.57e-08	DOWN
SLC22A17	-4.6075	1.73922	40.1382	2.37e-10	9.09e-08	DOWN
MFSD2A	-4.31598	4.46765	40.1146	2.39e-10	9.09e-08	DOWN
LAMB4	-5.57552	2.85033	40.0907	2.42e-10	9.09e-08	DOWN
CAPNS2	-4.3258	3.07207	40.0734	2.45e-10	9.09e-08	DOWN
TAGLN	3.49527	4.28979	39.595	3.12e-10	1.14e-07	UP
CXADR	-3.64838	4.83557	39.5275	3.23e-10	1.15e-07	DOWN
KDM5D	6.65964	3.21052	39.3627	3.52e-10	1.23e-07	UP
LRP4	-4.39905	1.57193	39.3192	3.6e-10	1.24e-07	DOWN
FZD10	-7.17663	-0.167467	39.1056	4.01e-10	1.35e-07	DOWN
SPINT2	-3.23506	4.40567	38.8031	4.69e-10	1.55e-07	DOWN
NRG1	-5.44402	1.10561	38.6409	5.09e-10	1.66e-07	DOWN
CDCA7	-5.28406	1.26408	38.601	5.2e-10	1.66e-07	DOWN
TYRP1	-4.14826	5.63697	38.1848	6.44e-10	2.02e-07	DOWN
GPNMB	-4.2723	6.62384	37.8339	7.7e-10	2.38e-07	DOWN
GATM	-2.20137	4.95112	37.7529	8.03e-10	2.39e-07	DOWN
CLCA2	-4.81825	3.95031	37.7525	8.03e-10	2.39e-07	DOWN
IL20RA	-4.97857	1.97714	37.6818	8.33e-10	2.39e-07	DOWN
ANO1	-4.16585	2.80668	37.6805	8.33e-10	2.39e-07	DOWN
HR	-3.73577	1.83738	37.6641	8.4e-10	2.39e-07	DOWN
DCT	-3.66922	4.67641	37.4949	9.17e-10	2.57e-07	DOWN
TMEM30B	-2.97384	2.99887	37.3798	9.72e-10	2.61e-07	DOWN
TYR	-5.07412	2.9021	37.3767	9.74e-10	2.61e-07	DOWN
PLEKHG3	-4.26323	0.554256	37.3739	9.75e-10	2.61e-07	DOWN
KLC3	-4.29347	2.93852	37.225	1.05e-09	2.78e-07	DOWN
RIPK4	-4.43429	1.83072	37.0244	1.17e-09	3.03e-07	DOWN
KRT10	-3.41052	10.407	36.8666	1.26e-09	3.2e-07	DOWN
KREMEN2	-5.18267	0.572661	36.8658	1.27e-09	3.2e-07	DOWN
SLC2A1	-2.09661	5.48101	36.4329	1.58e-09	3.94e-07	DOWN
CASP14	-2.83767	4.33018	36.1564	1.82e-09	4.48e-07	DOWN
TGFBI	-4.53269	4.09471	36.0651	1.91e-09	4.63e-07	DOWN
CLCA4	-6.23478	2.12072	35.4853	2.57e-09	6.16e-07	DOWN
EDARADD	-7.38723	0.0289938	35.2772	2.86e-09	6.76e-07	DOWN
EHF	-4.98789	4.0133	35.2137	2.95e-09	6.9e-07	DOWN
NCS1	-4.95728	0.55124	35.0664	3.19e-09	7.34e-07	DOWN
PKP1	-4.82496	4.67224	34.9765	3.34e-09	7.59e-07	DOWN
BCL11A	-3.79697	1.71142	34.953	3.38e-09	7.59e-07	DOWN
CKMT1A	-5.27754	1.44308	34.8641	3.54e-09	7.85e-07	DOWN
CCL27	-4.26525	3.72704	34.7221	3.8e-09	8.34e-07	DOWN
FAM83F	-5.86366	0.0535626	34.6822	3.88e-09	8.41e-07	DOWN
CDH1	-2.90279	4.48224	34.2133	4.94e-09	1.06e-06	DOWN
SEMA3C	-4.47897	1.97938	33.5327	7.01e-09	1.48e-06	DOWN
FGFR3	-3.25231	4.62997	33.4371	7.36e-09	1.54e-06	DOWN
DLX5	-5.4426	1.09405	32.9917	9.26e-09	1.91e-06	DOWN
CLEC2A	-4.48562	1.92287	32.878	9.81e-09	2e-06	DOWN
USP9Y	9.66349	1.60137	32.867	9.87e-09	2e-06	UP
KY	-7.42601	0.0674002	32.812	1.02e-08	2.03e-06	DOWN
DSG3	-3.71003	4.21808	32.733	1.06e-08	2.08e-06	DOWN
JUP	-1.82777	6.09287	32.7243	1.06e-08	2.08e-06	DOWN
MOXD1	-5.15359	1.33008	32.6378	1.11e-08	2.15e-06	DOWN
MAL2	-4.31929	4.64654	32.5553	1.16e-08	2.22e-06	DOWN
WNT16	-4.80759	2.31965	32.5382	1.17e-08	2.22e-06	DOWN
NDRG4	2.35858	4.09448	32.4713	1.21e-08	2.27e-06	UP
RHOV	-4.12326	3.08908	32.4016	1.25e-08	2.33e-06	DOWN
TRNP1	-6.96395	-0.338347	32.353	1.29e-08	2.36e-06	DOWN
PHGDH	-4.13667	3.23334	32.2822	1.33e-08	2.43e-06	DOWN
ADGRF4	-4.7825	1.17557	31.8268	1.69e-08	3.04e-06	DOWN
MAF	-4.15126	2.51162	31.7568	1.75e-08	3.12e-06	DOWN
CDH3	-3.21325	2.94987	31.6979	1.8e-08	3.18e-06	DOWN
FCER1A	-4.93062	0.952469	31.6463	1.85e-08	3.24e-06	DOWN
IRF6	-2.88396	5.29026	31.5861	1.91e-08	3.31e-06	DOWN
WNK2	-6.89008	-0.420794	31.52	1.97e-08	3.39e-06	DOWN
KRT80	-3.06061	2.93173	31.4467	2.05e-08	3.49e-06	DOWN
CLIP4	-4.00327	2.29655	31.343	2.16e-08	3.65e-06	DOWN
CFH	1.69882	5.50504	31.309	2.2e-08	3.68e-06	UP
OLFM2	-4.23204	0.812915	31.1888	2.34e-08	3.87e-06	DOWN
FAM83B	-3.21269	4.11501	31.1423	2.4e-08	3.93e-06	DOWN
ODF3L1	-5.73453	-0.0563528	31.0411	2.53e-08	4.11e-06	DOWN
CERS3	-4.70879	2.70586	30.9721	2.62e-08	4.2e-06	DOWN
SYT8	-4.63126	2.88885	30.9631	2.63e-08	4.2e-06	DOWN
GDPD2	-3.57981	3.00186	30.9029	2.71e-08	4.29e-06	DOWN
GPR87	-4.25031	1.75867	30.8328	2.81e-08	4.41e-06	DOWN
UGT1A6	-5.09678	0.457629	30.8153	2.84e-08	4.42e-06	DOWN
MYH14	-4.12048	0.8776	30.7758	2.9e-08	4.47e-06	DOWN
TNF	-6.31219	0.448645	30.7405	2.95e-08	4.51e-06	DOWN
PLEK2	-4.54786	1.54308	30.6589	3.08e-08	4.67e-06	DOWN
RAPGEFL1	-2.57378	2.76749	30.6386	3.11e-08	4.68e-06	DOWN
POU2F3	-3.031	2.69268	30.5463	3.26e-08	4.86e-06	DOWN
ANTXR1	-4.31552	1.48706	30.501	3.34e-08	4.94e-06	DOWN
IRX3	-4.03402	0.817608	30.3007	3.7e-08	5.37e-06	DOWN
COL16A1	-3.00926	2.18316	30.2916	3.72e-08	5.37e-06	DOWN
WNT4	-2.76256	3.16495	30.2913	3.72e-08	5.37e-06	DOWN
VAT1L	6.68805	0.559132	30.2305	3.84e-08	5.5e-06	UP
HCAR3	-3.99842	3.25854	30.1042	4.09e-08	5.82e-06	DOWN
CAMSAP3	-3.92301	0.852015	29.914	4.52e-08	6.37e-06	DOWN
CEBPA	-2.50933	3.62398	29.8772	4.6e-08	6.44e-06	DOWN
DSC3	-4.14811	6.20967	29.865	4.63e-08	6.44e-06	DOWN
IL1RN	-4.41127	4.17226	29.8275	4.72e-08	6.51e-06	DOWN
TNNI2	-6.80094	-0.463968	29.7269	4.97e-08	6.81e-06	DOWN
PLCH2	-3.62283	1.91902	29.6971	5.05e-08	6.86e-06	DOWN
CKB	-2.94018	2.30935	29.6064	5.29e-08	7.11e-06	DOWN
TNFRSF18	-3.84479	1.04878	29.5996	5.31e-08	7.11e-06	DOWN
TGM2	2.56552	4.79015	29.2486	6.37e-08	8.46e-06	UP
CNTN1	-5.241	1.83008	29.1921	6.55e-08	8.65e-06	DOWN
SYTL1	-3.74438	2.16447	29.1784	6.6e-08	8.65e-06	DOWN
PKP3	-4.03943	3.62083	29.1156	6.82e-08	8.87e-06	DOWN
SH3RF2	-4.07912	1.91814	29.0867	6.92e-08	8.94e-06	DOWN
KLK11	-3.89706	3.17902	29.0378	7.1e-08	9e-06	DOWN
NUDT11	-4.59427	-0.351843	29.0299	7.13e-08	9e-06	DOWN
ZFY	7.41786	2.11848	29.0136	7.19e-08	9e-06	UP
IMPA2	-2.16484	4.43142	29.0101	7.2e-08	9e-06	DOWN
DUOX1	-3.11123	1.78686	29.0051	7.22e-08	9e-06	DOWN
EXPH5	-2.40255	4.88248	28.8145	7.97e-08	9.84e-06	DOWN
IL18	-2.80363	2.33394	28.8046	8.01e-08	9.84e-06	DOWN
RYR1	-4.12385	0.277564	28.7925	8.06e-08	9.84e-06	DOWN
GRHL2	-4.6367	1.26107	28.6896	8.5e-08	1.03e-05	DOWN
SLC22A15	-6.76167	-0.508342	28.657	8.64e-08	1.04e-05	DOWN
AMPD3	-3.83468	0.859177	28.4913	9.41e-08	1.13e-05	DOWN
DEFB1	-3.93918	2.18002	28.2947	1.04e-07	1.24e-05	DOWN
LGI3	-5.15348	0.1275	28.2165	1.08e-07	1.27e-05	DOWN
AP1M2	-4.73892	0.726759	28.2122	1.09e-07	1.27e-05	DOWN
PPP2R2C	-4.92604	-0.119553	28.2099	1.09e-07	1.27e-05	DOWN
GNA15	-3.98085	1.77432	28.0268	1.2e-07	1.39e-05	DOWN
MBP	-2.5916	2.88841	27.9521	1.24e-07	1.43e-05	DOWN
FAM160A1	-4.74791	0.151215	27.7357	1.39e-07	1.59e-05	DOWN
PSAT1	-2.26979	4.12365	27.5089	1.56e-07	1.78e-05	DOWN
RAB25	-3.78898	2.20911	27.4041	1.65e-07	1.87e-05	DOWN
EPS8L2	-2.26103	3.85767	27.3812	1.67e-07	1.88e-05	DOWN
NOTCH2	-3.05418	2.60861	27.3442	1.7e-07	1.9e-05	DOWN
FXYD3	-3.99297	3.98701	27.2671	1.77e-07	1.97e-05	DOWN
S100A2	-2.77155	3.19529	27.2538	1.78e-07	1.97e-05	DOWN
NIPAL4	-4.22894	2.32243	27.229	1.81e-07	1.98e-05	DOWN
ST14	-4.15412	2.68398	27.0299	2e-07	2.18e-05	DOWN
CDHR1	-4.20584	3.2853	27.0021	2.03e-07	2.2e-05	DOWN
HS3ST3A1	-7.03902	-0.311861	26.9002	2.14e-07	2.31e-05	DOWN
PMEL	-2.69793	4.37345	26.8814	2.16e-07	2.32e-05	DOWN
PERP	-1.67607	9.19903	26.5992	2.5e-07	2.67e-05	DOWN
BASP1	-3.28198	4.07239	26.5747	2.54e-07	2.68e-05	DOWN
IL20	-5.23375	-0.46584	26.3984	2.78e-07	2.92e-05	DOWN
MSX2	-4.0589	0.836598	26.2744	2.96e-07	3.1e-05	DOWN
ALDH3B2	-3.89437	1.36412	26.2623	2.98e-07	3.1e-05	DOWN
BMPR1A	-3.26975	1.13063	26.2514	3e-07	3.1e-05	DOWN
GJA4	2.66638	3.09013	26.2055	3.07e-07	3.16e-05	UP
NLGN4Y	8.0188	0.0835095	26.0606	3.31e-07	3.38e-05	UP
GJB3	-3.80112	3.13356	26.0087	3.4e-07	3.44e-05	DOWN
AGR3	-7.02341	-0.272534	26.0069	3.4e-07	3.44e-05	DOWN
TMEM154	-2.24058	3.89902	25.984	3.44e-07	3.46e-05	DOWN
VCAM1	2.99086	8.73449	25.88	3.63e-07	3.62e-05	UP
SDC1	-2.84655	4.93916	25.8765	3.64e-07	3.62e-05	DOWN
OVOL2	-7.00903	-0.281471	25.7571	3.87e-07	3.83e-05	DOWN
BTBD11	-3.39427	0.948486	25.6706	4.05e-07	3.99e-05	DOWN
PLP1	-4.47405	2.23788	25.5946	4.21e-07	4.12e-05	DOWN
PKIA	-2.81527	1.92457	25.2997	4.91e-07	4.78e-05	DOWN
DSE	-2.56184	2.47825	25.2568	5.02e-07	4.86e-05	DOWN
CD44	-2.60126	5.60637	25.0793	5.5e-07	5.3e-05	DOWN
PARD6G	-1.97429	3.2847	24.9347	5.93e-07	5.68e-05	DOWN
HOOK1	-3.49713	1.92445	24.885	6.09e-07	5.8e-05	DOWN
VANGL2	-3.19828	0.736029	24.8136	6.31e-07	5.99e-05	DOWN
SLC39A2	-4.59756	0.0131446	24.6877	6.74e-07	6.36e-05	DOWN
TPPP3	-3.32267	4.65417	24.6352	6.93e-07	6.5e-05	DOWN
DAPL1	-3.79192	2.57369	24.5961	7.07e-07	6.6e-05	DOWN
ARHGEF10L	-3.31643	0.279164	24.1564	8.88e-07	8.25e-05	DOWN
CA2	-2.20776	3.88945	24.1008	9.14e-07	8.42e-05	DOWN
CHP2	-1.72102	4.55827	24.0987	9.15e-07	8.42e-05	DOWN
EPN3	-5.14613	0.0830096	24.0601	9.34e-07	8.54e-05	DOWN
RYR2	-2.73561	1.61955	24.0309	9.48e-07	8.63e-05	DOWN
TP53AIP1	-3.20248	1.30737	23.9491	9.89e-07	8.93e-05	DOWN
NEO1	-3.56316	1.99951	23.9463	9.91e-07	8.93e-05	DOWN
TBC1D3E	7.57583	-0.262463	23.9373	9.95e-07	8.93e-05	UP
CDS1	-3.16089	1.70273	23.8401	1.05e-06	9.34e-05	DOWN
CDC42BPG	-3.87676	0.156129	23.7933	1.07e-06	9.53e-05	DOWN
CLDN1	-4.12126	5.61382	23.7332	1.11e-06	9.78e-05	DOWN
PCSK2	-4.89678	1.63951	23.5406	1.22e-06	0.000107571	DOWN
SLC7A5	-2.86362	1.5668	23.5125	1.24e-06	0.000108627	DOWN
MPP7	-1.8965	3.9967	23.3698	1.34e-06	0.00011643	DOWN
ANKRD35	-3.37705	0.647712	23.2848	1.4e-06	0.000120603	DOWN
CXCL14	-3.85268	6.70605	23.2838	1.4e-06	0.000120603	DOWN
DAPP1	-3.24567	2.07172	23.2274	1.44e-06	0.000123398	DOWN
TMPRSS4	-6.92614	-0.37362	23.2216	1.44e-06	0.000123398	DOWN
HMGCS2	-4.84297	0.231779	23.212	1.45e-06	0.000123432	DOWN
CDCA7L	-3.8886	1.99053	23.1772	1.48e-06	0.000125104	DOWN
KLK10	-2.57978	1.793	23.0973	1.54e-06	0.00012981	DOWN
MLANA	-2.48314	3.47554	22.9702	1.65e-06	0.00013804	DOWN
PLA2G4F	-3.53446	2.60274	22.9442	1.67e-06	0.000139275	DOWN
SLC16A10	-3.52589	1.08401	22.8891	1.72e-06	0.00014267	DOWN
DDR1	-2.43466	3.42419	22.8603	1.74e-06	0.000144166	DOWN
KDF1	-3.72984	0.0100353	22.6241	1.97e-06	0.000162288	DOWN
IGSF3	-3.377	0.782712	22.5952	2e-06	0.000164007	DOWN
NOTCH3	-3.13849	2.82888	22.5234	2.08e-06	0.000169488	DOWN
ANKRD22	-2.83924	2.56413	22.446	2.16e-06	0.000175671	DOWN
ANXA8L1	-4.25116	4.56085	22.4297	2.18e-06	0.00017638	DOWN
TNNT1	-4.10842	-0.0734108	22.4191	2.19e-06	0.000176569	DOWN
EIF1AY	7.01318	2.59183	22.4072	2.21e-06	0.00017658	UP
CHL1	-4.00709	1.15988	22.4021	2.21e-06	0.00017658	DOWN
CPE	3.36148	5.4944	22.327	2.3e-06	0.000182814	UP
HCAR2	-3.55834	3.4832	22.1947	2.46e-06	0.000195008	DOWN
CD1E	-6.45033	-0.744959	22.1119	2.57e-06	0.000202449	DOWN
ADGRA3	-3.53734	0.298769	22.1061	2.58e-06	0.000202449	DOWN
SOX21	-4.44374	-0.514891	22.0249	2.69e-06	0.000210301	DOWN
CDCP1	-2.1054	3.36075	21.9157	2.85e-06	0.000221663	DOWN
ACKR3	1.95995	7.33585	21.8901	2.89e-06	0.000223683	UP
PTPRF	-2.4845	3.37849	21.7537	3.1e-06	0.00023914	DOWN
SERPINB5	-4.75739	6.97512	21.7345	3.13e-06	0.000240526	DOWN
CLDN8	-4.22063	0.0234748	21.6349	3.3e-06	0.00025228	DOWN
FOLH1	-4.69112	0.222813	21.6101	3.34e-06	0.000253566	DOWN
GXYLT2	-3.64932	0.669655	21.6091	3.34e-06	0.000253566	DOWN
ANKRD33B	-2.47866	1.64026	21.5752	3.4e-06	0.000257017	DOWN
ITGB6	-5.20508	-0.485606	21.5536	3.44e-06	0.000258855	DOWN
FCGBP	-5.2448	0.1606	21.4599	3.61e-06	0.000270703	DOWN
UTY	3.30652	3.12032	21.3905	3.75e-06	0.000278779	UP
SULT2B1	-4.35973	1.85382	21.387	3.75e-06	0.000278779	DOWN
AADACL2	-3.49627	1.64414	21.38	3.77e-06	0.000278779	DOWN
CSTA	-3.89981	3.08111	21.2623	4.01e-06	0.000295225	DOWN
BNIPL	-1.96355	2.90441	21.2369	4.06e-06	0.000297963	DOWN
COL4A6	-4.60379	-0.508364	21.1684	4.21e-06	0.000307561	DOWN
SMOC2	-4.29767	0.355383	21.1336	4.28e-06	0.000311945	DOWN
GJB6	-3.54147	0.0711766	21.0407	4.5e-06	0.000326136	DOWN
SOX9	-4.12923	0.28957	20.9076	4.82e-06	0.000348213	DOWN
PTK6	-2.32018	1.82138	20.8872	4.87e-06	0.000350553	DOWN
PTPRS	-4.29752	0.33913	20.8407	4.99e-06	0.000357744	DOWN
SPINT1	-2.92638	2.6864	20.8118	5.07e-06	0.000361533	DOWN
S100A14	-3.15002	4.00135	20.8055	5.08e-06	0.000361533	DOWN
LMO1	-4.11557	0.207277	20.7684	5.18e-06	0.000365975	DOWN
LY6D	-3.8182	5.01315	20.7672	5.19e-06	0.000365975	DOWN
PTPN20	-3.48146	0.704413	20.7106	5.34e-06	0.000373856	DOWN
PPP1R14C	-3.68466	3.96914	20.7045	5.36e-06	0.000373856	DOWN
IRX4	-3.14299	0.794725	20.7043	5.36e-06	0.000373856	DOWN
CRYAB	-3.13602	2.78592	20.6925	5.39e-06	0.000374739	DOWN
VSNL1	-3.6112	1.05228	20.6667	5.47e-06	0.000378363	DOWN
COBL	-3.25211	0.946635	20.6465	5.52e-06	0.000380935	DOWN
SLC6A9	-2.78016	1.60276	20.6289	5.57e-06	0.000382206	DOWN
ABCA12	-4.3706	0.955971	20.6257	5.58e-06	0.000382206	DOWN
ZG16B	-4.96509	-0.680049	20.6153	5.61e-06	0.000382843	DOWN
GATA3	-3.46926	3.71285	20.5708	5.75e-06	0.000389679	DOWN
FGFBP1	-3.97068	4.63115	20.5671	5.76e-06	0.000389679	DOWN
KCNK1	-3.70405	0.152211	20.4608	6.09e-06	0.000410408	DOWN
NSG1	-2.89929	3.37657	20.4207	6.22e-06	0.000417562	DOWN
HOXC10	-4.06773	-0.12997	20.404	6.27e-06	0.000419672	DOWN
TCEAL2	-4.00494	-0.315992	20.3845	6.33e-06	0.000422405	DOWN
TMEM45A	-3.31137	4.42038	20.3565	6.43e-06	0.00042707	DOWN
IGLL1	-7.26617	-0.0883211	20.2328	6.86e-06	0.000453935	DOWN
STK26	-2.54679	1.65629	20.1997	6.98e-06	0.000458869	DOWN
KRTDAP	-4.0482	5.57186	20.1983	6.98e-06	0.000458869	DOWN
ANXA8	-3.67999	4.10401	20.1777	7.06e-06	0.000461667	DOWN
TRIM29	-4.03181	6.44404	20.1729	7.07e-06	0.000461667	DOWN
CYP1B1	2.08843	8.08595	20.1084	7.32e-06	0.000475802	UP
DLX3	-4.05616	0.341514	20.1001	7.35e-06	0.000476149	DOWN
SPTBN2	-2.67077	1.0863	20.0223	7.65e-06	0.0004928	DOWN
FZD7	-3.26344	0.22655	20.0208	7.66e-06	0.0004928	DOWN
ZNF711	-3.46101	0.799337	20.0109	7.7e-06	0.000493626	DOWN
AQP3	-2.32447	6.52514	19.9074	8.13e-06	0.000519251	DOWN
COL17A1	-2.08443	6.29902	19.8971	8.17e-06	0.000520231	DOWN
LY6G6C	-2.5376	2.17736	19.7427	8.86e-06	0.000562027	DOWN
IGSF9	-2.95494	0.870319	19.6415	9.34e-06	0.000590549	DOWN
PARM1	2.0825	3.93579	19.5643	9.73e-06	0.000612756	UP
PKIB	-3.11637	0.84243	19.5367	9.87e-06	0.000619539	DOWN
ZSCAN4	2.77322	-0.0335819	19.4782	1.02e-05	0.000636625	UP
EFS	-3.91999	-0.0202377	19.4645	1.02e-05	0.000637031	DOWN
P2RY1	-3.0097	1.95401	19.4639	1.03e-05	0.000637031	DOWN
ARRDC4	-1.99525	4.02579	19.4025	1.06e-05	0.000655603	DOWN
CBLC	-3.24583	0.483761	19.3769	1.07e-05	0.000662199	DOWN
MYCL	-3.62474	2.22148	19.3671	1.08e-05	0.000663345	DOWN
GRIP1	-3.20541	0.722448	19.3399	1.09e-05	0.000670585	DOWN
KRT1	-4.28031	8.77455	19.291	1.12e-05	0.000685688	DOWN
RNF128	-3.353	1.09172	19.2007	1.18e-05	0.000716473	DOWN
NDFIP2	-1.56579	5.61032	19.1889	1.18e-05	0.000718512	DOWN
KRT5	-4.14564	8.83655	19.046	1.28e-05	0.000771801	DOWN
CLDN4	-3.09763	3.69051	18.989	1.31e-05	0.00079109	DOWN
HPGDS	-5.95545	-1.11221	18.9863	1.32e-05	0.00079109	DOWN
WEE1	-1.26395	6.42175	18.9744	1.32e-05	0.000793443	DOWN
FGF18	2.41431	1.75202	18.9436	1.35e-05	0.000803694	UP
BLNK	-5.00332	-0.659909	18.9009	1.38e-05	0.000819217	DOWN
ARNT2	-6.33916	-0.814814	18.8913	1.38e-05	0.000820653	DOWN
CYP3A5	-3.61071	2.25645	18.866	1.4e-05	0.000828923	DOWN
BBOX1	-3.58486	2.18064	18.8565	1.41e-05	0.000830354	DOWN
LAD1	-3.45503	3.83817	18.7697	1.47e-05	0.000866208	DOWN
NDUFA4L2	-3.25231	2.00538	18.7365	1.5e-05	0.000878597	DOWN
NLRP2	-6.24359	-0.889416	18.6684	1.56e-05	0.000907632	DOWN
TSPAN33	-5.97526	-1.10398	18.6149	1.6e-05	0.000930439	DOWN
HS3ST6	-3.94567	0.419295	18.5589	1.65e-05	0.000955126	DOWN
CLEC11A	-2.99517	0.23873	18.4992	1.7e-05	0.000979442	DOWN
ERBB3	-1.98207	2.37555	18.4989	1.7e-05	0.000979442	DOWN
GPSM2	-1.60885	4.04027	18.4435	1.75e-05	0.00100515	DOWN
FERMT1	-3.47829	0.896727	18.4208	1.77e-05	0.00101399	DOWN
FBN1	1.80264	5.87798	18.383	1.81e-05	0.00103109	UP
ISLR2	2.30346	2.01275	18.3557	1.83e-05	0.00104268	UP
EPHB6	-3.28026	3.06604	18.3471	1.84e-05	0.00104415	DOWN
ID4	-3.21273	4.24418	18.3316	1.86e-05	0.0010494	DOWN
AXIN2	-1.93411	3.60185	18.2821	1.9e-05	0.00107189	DOWN
APCDD1	-1.94797	6.17989	18.2794	1.91e-05	0.00107189	DOWN
ACSL1	-1.55178	4.1275	18.2448	1.94e-05	0.0010882	DOWN
LYPD6	2.2021	0.420844	18.0535	2.15e-05	0.00119635	UP
RIC3	-2.96145	1.38825	18.0527	2.15e-05	0.00119635	DOWN
PDGFC	-3.37788	1.09437	18.0145	2.19e-05	0.00121683	DOWN
LGR6	-6.37508	-0.813048	17.9862	2.23e-05	0.0012313	DOWN
COL8A1	2.9495	1.02332	17.9401	2.28e-05	0.00125767	UP
CHPF	-3.58179	-0.231491	17.9285	2.29e-05	0.00126156	DOWN
ASPN	-3.54313	1.69506	17.8877	2.34e-05	0.00128498	DOWN
SLURP1	-4.2583	0.0359921	17.8719	2.36e-05	0.00128957	DOWN
SLC6A15	-4.97082	-0.0454869	17.8695	2.37e-05	0.00128957	DOWN
SPTSSB	-3.62115	1.66227	17.8518	2.39e-05	0.00129776	DOWN
MYO3A	-6.3423	-0.810468	17.7952	2.46e-05	0.00133294	DOWN
LRP1	-4.28091	0.136078	17.725	2.55e-05	0.00137899	DOWN
KCNK15	2.22341	0.709442	17.6824	2.61e-05	0.00140338	UP
FAM83C	-3.5724	2.3054	17.6803	2.61e-05	0.00140338	DOWN
DST	-1.7794	6.81391	17.6391	2.67e-05	0.00142995	DOWN
PRODH	-2.22883	1.48133	17.6257	2.69e-05	0.00143288	DOWN
RGCC	-1.87904	4.00281	17.624	2.69e-05	0.00143288	DOWN
OASL	1.52102	4.21929	17.5527	2.79e-05	0.00148094	UP
KLK8	-3.31747	1.3018	17.5502	2.8e-05	0.00148094	DOWN
DUOXA1	-3.39844	1.37668	17.505	2.87e-05	0.00151219	DOWN
DSC1	-3.72403	5.29666	17.4934	2.88e-05	0.00151703	DOWN
IRX5	-2.75112	0.341772	17.4453	2.96e-05	0.00155139	DOWN
LIF	-5.17728	-0.495353	17.3606	3.09e-05	0.00161743	DOWN
CRABP2	-3.27235	2.16871	17.3099	3.18e-05	0.00165639	DOWN
C3orf80	2.57077	3.74962	17.2689	3.24e-05	0.00168773	UP
TPRG1	-4.88913	-0.735121	17.2374	3.3e-05	0.00170685	DOWN
ACADL	-6.03259	-1.05225	17.2344	3.3e-05	0.00170685	DOWN
RUNX3	-3.21343	-0.28281	17.2313	3.31e-05	0.00170685	DOWN
RGS1	-3.41687	2.27108	17.1623	3.43e-05	0.00176495	DOWN
RAB27B	-2.44167	2.50801	17.1185	3.51e-05	0.00180103	DOWN
THEM5	-3.31714	1.95375	17.0635	3.61e-05	0.00184872	DOWN
DMKN	-3.35884	6.39312	16.966	3.81e-05	0.00194068	DOWN
BCAN	-3.89223	1.16245	16.9445	3.85e-05	0.00195731	DOWN
IL7	-2.66601	1.38312	16.8422	4.06e-05	0.00205557	DOWN
TFAP2B	-3.7041	0.249308	16.841	4.06e-05	0.00205557	DOWN
CKMT1B	-3.17716	1.24734	16.7464	4.27e-05	0.00215462	DOWN
C11orf45	-6.33715	-0.81833	16.7331	4.3e-05	0.00216376	DOWN
HIVEP3	-1.79919	2.16204	16.7235	4.32e-05	0.00216875	DOWN
EPB41L4B	-2.66452	1.02388	16.7051	4.37e-05	0.00218385	DOWN
OLFML3	2.23415	1.26317	16.6612	4.47e-05	0.00222889	UP
ISL1	-5.97113	-1.11649	16.5571	4.72e-05	0.00234819	DOWN
KBTBD12	-2.01886	2.16893	16.5394	4.76e-05	0.00236372	DOWN
LYPD6B	-3.35822	2.13762	16.3654	5.22e-05	0.00258402	DOWN
CELSR2	-2.62752	1.44223	16.3305	5.32e-05	0.00262484	DOWN
KRT31	-3.9719	0.752806	16.2872	5.44e-05	0.00267821	DOWN
LRRC61	-5.61335	-1.33994	16.2544	5.54e-05	0.00271344	DOWN
TMEM158	-3.20599	0.170317	16.2523	5.54e-05	0.00271344	DOWN
NCF2	-3.55548	-0.0122091	16.198	5.71e-05	0.00278475	DOWN
CLEC12B	-3.6316	0.532507	16.1579	5.83e-05	0.00283684	DOWN
ENPP2	-1.27586	8.9768	16.1412	5.88e-05	0.0028543	DOWN
POU3F1	-2.46314	2.31487	16.0966	6.02e-05	0.00291451	DOWN
SOX15	-3.16981	3.03462	16.086	6.05e-05	0.00292306	DOWN
KIF19	1.53818	3.13247	16.0666	6.12e-05	0.00294546	UP
MXRA5	-2.81571	2.28312	16.0424	6.19e-05	0.0029754	DOWN
PHLDA2	-1.92635	3.94836	16.0256	6.25e-05	0.00299398	DOWN
AR	-3.62149	0.728205	15.9327	6.56e-05	0.00313628	DOWN
LGR4	-3.31146	2.24947	15.874	6.77e-05	0.00322671	DOWN
KRT14	-3.91426	9.6526	15.7927	7.07e-05	0.00335958	DOWN
SULF1	1.4281	5.80907	15.6854	7.48e-05	0.0035464	UP
ZNF703	-3.31821	0.482641	15.6101	7.78e-05	0.00368083	DOWN
EPHX3	-2.88571	1.57292	15.5995	7.83e-05	0.00368804	DOWN
HOPX	-2.00345	5.53508	15.5966	7.84e-05	0.00368804	DOWN
PTPN3	-1.80948	2.34702	15.588	7.88e-05	0.00369275	DOWN
SMPDL3A	-1.4599	4.31816	15.5844	7.89e-05	0.00369275	DOWN
DSP	-1.6756	8.78161	15.5769	7.92e-05	0.00369791	DOWN
GJB4	-4.32855	-1.11125	15.5588	8e-05	0.00372406	DOWN
KRT7	2.01285	4.52195	15.5378	8.09e-05	0.00375601	UP
CYP2C18	-3.98796	0.19623	15.5256	8.14e-05	0.00377068	DOWN
IFFO2	-2.11459	2.81142	15.4846	8.32e-05	0.00383566	DOWN
SLC52A3	2.64682	1.85947	15.4837	8.32e-05	0.00383566	UP
PAMR1	-3.84052	1.18633	15.4331	8.55e-05	0.00392978	DOWN
TRPV6	-3.2359	-0.555119	15.4017	8.69e-05	0.00398558	DOWN
TBC1D3K	7.30224	-0.545242	15.3616	8.88e-05	0.00406092	UP
CRABP1	-4.01104	0.140586	15.2994	9.17e-05	0.00418624	DOWN
SLC24A5	-3.70911	1.4062	15.2859	9.24e-05	0.00420584	DOWN
DSG1	-4.06889	6.81223	15.269	9.32e-05	0.00423287	DOWN
SORBS2	1.05982	5.57693	15.2484	9.43e-05	0.00426868	UP
PDPN	-2.33754	0.814785	15.2288	9.52e-05	0.00430256	DOWN
S100A9	-3.27171	1.13071	15.1635	9.86e-05	0.00444283	DOWN
SFN	-3.83767	6.02289	15.1344	0.000100122	0.00449184	DOWN
CDYL2	2.69861	0.595497	15.1335	0.00010017	0.00449184	UP
KCNJ12	1.8343	2.08984	15.1273	0.000100502	0.00449328	UP
ELF3	-4.45828	0.638497	15.1236	0.000100695	0.00449328	DOWN
FABP7	-4.54748	1.2453	15.1067	0.000101602	0.00451973	DOWN
CPNE7	-2.98287	0.518851	15.103	0.0001018	0.00451973	DOWN
GSDMC	-2.11476	2.86296	15.0987	0.000102033	0.00451973	DOWN
SPINK5	-2.19991	3.45082	15.074	0.00010338	0.00456828	DOWN
PIK3C2G	-3.24485	2.16233	15.0534	0.000104514	0.00460093	DOWN
LEPR	-1.25491	6.63329	15.0514	0.000104624	0.00460093	DOWN
PRSS3	-2.99373	0.382857	15.0467	0.000104883	0.00460121	DOWN
CD86	-4.9039	-0.704245	15.0055	0.000107201	0.00469157	DOWN
CA14	-2.82448	-0.0931771	14.9699	0.000109242	0.00476945	DOWN
PLEKHN1	-2.34135	0.788162	14.9331	0.000111391	0.00485165	DOWN
SERPINE2	1.98831	3.11609	14.9145	0.000112495	0.00488801	UP
ELOVL4	-2.93083	2.03011	14.8935	0.000113753	0.00493094	DOWN
PLEKHA6	2.38879	0.29254	14.8762	0.000114804	0.00495673	UP
FAM83H	-2.304	0.150609	14.8739	0.000114944	0.00495673	DOWN
LPAR1	-5.5743	-1.36141	14.8702	0.000115165	0.00495673	DOWN
STXBP6	-2.24413	2.79534	14.83	0.00011765	0.00505175	DOWN
DEPDC7	-4.66655	-0.31284	14.8088	0.000118978	0.00509673	DOWN
DACT2	-4.08413	-0.788668	14.8035	0.000119314	0.00509913	DOWN
PTPRZ1	-2.8998	2.99815	14.7739	0.000121204	0.00516777	DOWN
PRSS16	-5.48342	-1.44282	14.6583	0.000128868	0.005478	DOWN
CD200R1	-4.18517	-0.661779	14.6551	0.000129082	0.005478	DOWN
SERPINA12	-3.31443	1.64385	14.6167	0.00013174	0.00557681	DOWN
RAB7B	-4.29216	0.917179	14.6127	0.000132023	0.00557681	DOWN
VLDLR	-2.64537	-0.0896794	14.6012	0.000132832	0.00559802	DOWN
THBS2	-2.98874	2.72299	14.5891	0.000133686	0.00562099	DOWN
ZBED2	-4.85869	-0.755636	14.5796	0.000134363	0.00563642	DOWN
NIPAL1	-2.14293	2.46576	14.5721	0.0001349	0.00564317	DOWN
GRHL3	-3.6691	1.7519	14.5687	0.000135144	0.00564317	DOWN
PRR15	2.62493	-0.222563	14.5592	0.000135826	0.00565469	UP
PLA2G4D	-4.34225	-0.147878	14.5521	0.000136335	0.00565469	DOWN
MAPK13	-1.30954	4.08245	14.5519	0.000136351	0.00565469	DOWN
HOXC13	-5.61217	-1.37479	14.5187	0.000138774	0.00574208	DOWN
BCL2L10	-3.16614	0.147409	14.4697	0.000142431	0.00588006	DOWN
PAX3	-4.91431	-0.69297	14.4428	0.000144483	0.00595124	DOWN
HSPA12A	-3.20154	-0.44468	14.3777	0.000149566	0.00614673	DOWN
IL22RA1	-4.233	-0.620255	14.3725	0.000149974	0.00614961	DOWN
FAS	-1.47756	4.90948	14.3158	0.000154558	0.00631013	DOWN
LGALS7B	-4.43002	5.88319	14.3156	0.000154582	0.00631013	DOWN
PLA2G3	-4.55472	-1.00276	14.2971	0.000156104	0.00635801	DOWN
CFAP221	-5.76669	-1.24373	14.2492	0.000160126	0.00650726	DOWN
PLA1A	1.52652	3.84407	14.1215	0.000171372	0.00694877	UP
SLC28A3	-5.42396	-1.48765	14.0989	0.000173442	0.00700999	DOWN
ERBB4	-2.72811	0.194928	14.0967	0.000173652	0.00700999	DOWN
GSTT2B	2.79531	1.9293	14.0792	0.000175273	0.00705976	UP
S100B	-3.85903	-0.208278	14.0723	0.000175915	0.00706998	DOWN
TPO	1.94975	2.41035	14.0164	0.00018122	0.00726716	UP
ZNF208	-1.95637	2.40621	13.9455	0.000188187	0.00752998	DOWN
FAM171A1	0.962276	6.38988	13.9178	0.000190979	0.00762493	NOT
SMARCD3	-2.45341	0.550959	13.9089	0.000191884	0.00764075	DOWN
NXPH4	-5.65309	-1.36903	13.9057	0.000192215	0.00764075	DOWN
OTX1	-5.77307	-1.24809	13.8291	0.000200206	0.00794109	DOWN
ZNF185	-1.65848	2.89012	13.8235	0.000200809	0.00794765	DOWN
RERG	-4.31985	-0.61741	13.8098	0.000202274	0.00797512	DOWN
EXO1	-3.48445	-0.0230339	13.8089	0.000202379	0.00797512	DOWN
LPAR5	-3.28291	-0.971623	13.798	0.00020355	0.00800395	DOWN
SUSD2	-3.13923	0.197232	13.7857	0.000204894	0.00803946	DOWN
G0S2	1.71635	8.64548	13.7786	0.000205667	0.00804067	UP
MYB	-3.60339	-0.520273	13.7773	0.000205809	0.00804067	DOWN
TRPC6	-3.99726	-0.400574	13.7438	0.000209516	0.008168	DOWN
ZNF671	2.13875	0.934898	13.7138	0.000212885	0.0082816	UP
C1S	1.25519	4.15864	13.677	0.000217096	0.00842739	UP
EPPK1	-3.15569	3.94123	13.6433	0.00022103	0.00856185	DOWN
KCNIP3	-3.52773	-0.770768	13.5839	0.000228128	0.00881804	DOWN
MST1R	-2.00933	1.89236	13.5706	0.000229751	0.00886197	DOWN
MAT1A	-4.77717	-0.808278	13.5531	0.000231913	0.00892644	DOWN
NPY1R	-4.41011	0.18283	13.5381	0.00023377	0.00897894	DOWN
IGFBP5	-2.65726	1.79114	13.5283	0.000234996	0.00900703	DOWN
SLC5A9	2.1892	0.749587	13.4941	0.000239316	0.00915334	UP
ITM2C	-3.05045	-0.47982	13.4607	0.000243617	0.00929831	DOWN
SLC7A8	-3.02858	-0.138117	13.4372	0.00024668	0.00939553	DOWN
TOX	-2.26662	1.90854	13.4217	0.00024873	0.00945382	DOWN
C12orf75	-2.10978	3.10281	13.414	0.000249753	0.00947291	DOWN
RTN1	-3.80304	0.0312935	13.382	0.000254049	0.00961584	DOWN
VDR	-1.61969	3.03992	13.374	0.000255136	0.00963695	DOWN
LPAR3	-3.86574	-0.936417	13.3575	0.000257393	0.00970205	DOWN
ARSI	-5.72175	-1.26128	13.341	0.000259664	0.00976746	DOWN
OAT	-1.05158	6.12526	13.3342	0.000260614	0.00978296	DOWN
CRB3	-2.63911	0.701592	13.3297	0.000261238	0.00978622	DOWN
OMD	2.97939	-0.349131	13.3127	0.000263617	0.00985506	UP
OPLAH	-2.30441	0.498749	13.3013	0.000265227	0.00989494	DOWN
C1orf68	-3.11109	0.141164	13.2822	0.000267945	0.00997588	DOWN
BMX	1.2736	5.28749	13.2707	0.000269592	0.0100167	UP
PPFIBP2	-1.70904	2.10016	13.2482	0.000272846	0.010117	DOWN
IGFBP3	1.91642	6.3752	13.1903	0.0002814	0.010413	UP
WNT10B	-5.11922	-1.67278	13.1824	0.00028259	0.0104358	DOWN
SLCO2B1	-1.40099	5.80246	13.1671	0.00028491	0.0105001	DOWN
NTF3	2.38793	1.30123	13.1425	0.000288671	0.0106173	UP
LYPD3	-3.01105	6.08237	13.1348	0.000289859	0.0106395	DOWN
EFNB3	-5.45424	-1.46583	13.1183	0.000292421	0.0107119	DOWN
ANXA3	1.95269	3.4407	13.0807	0.000298354	0.0109073	UP
DMD	-2.08617	1.96272	13.0686	0.000300294	0.0109562	DOWN
FOXN1	-3.55309	0.334442	13.054	0.000302644	0.0110199	DOWN
PAK6	-2.99838	1.52087	13.0313	0.000306324	0.01112	DOWN
GALNT14	-2.92311	0.847043	13.0295	0.000306616	0.01112	DOWN
RRAGD	-2.19726	1.82093	12.9707	0.00031641	0.0114524	DOWN
PGLYRP3	-2.65881	-0.289214	12.942	0.000321286	0.0116058	DOWN
GJB1	-5.29248	-1.54542	12.8957	0.000329339	0.0118731	DOWN
SRC	-3.30572	-0.294892	12.8873	0.000330818	0.0119029	DOWN
IRF5	-2.25758	0.178155	12.8489	0.000337677	0.0121257	DOWN
C17orf97	-3.38631	-0.219064	12.8388	0.000339512	0.0121676	DOWN
ASPA	-3.26516	-0.0275698	12.8343	0.000340318	0.0121726	DOWN
DPP6	-3.62881	-0.0623352	12.7868	0.000349073	0.0124612	DOWN
CYP7B1	-1.84442	1.88149	12.7789	0.000350559	0.0124898	DOWN
AADAC	-3.64763	-0.733728	12.715	0.000362726	0.012898	DOWN
OVOL1	-3.09089	4.87151	12.7024	0.000365196	0.0129605	DOWN
CPVL	-1.09573	7.35131	12.6517	0.000375233	0.0132909	DOWN
EFHC2	-2.7556	0.922346	12.6327	0.000379065	0.0134005	DOWN
SLC24A3	-3.60583	-0.492403	12.6087	0.000383956	0.0135471	DOWN
ADORA2B	-1.90272	2.02087	12.5882	0.000388193	0.0136701	DOWN
SERF1A	-7.76073	0.361616	12.5712	0.000391747	0.0137686	DOWN
KCNJ18	2.73004	-0.226498	12.564	0.000393246	0.0137947	UP
HTR2B	2.72867	0.639448	12.5412	0.000398071	0.0139371	UP
SDR9C7	-3.79157	-0.347603	12.5362	0.000399139	0.0139477	DOWN
SLC6A17	-4.41673	-0.15855	12.5231	0.00040195	0.014019	DOWN
TGFA	-1.7068	1.86603	12.4986	0.000407247	0.0141765	DOWN
PRSS22	-5.45666	-1.47758	12.4686	0.000413856	0.0143791	DOWN
KIT	-2.55488	3.16543	12.4349	0.000421374	0.0146124	DOWN
C1orf116	-3.21111	2.49228	12.4079	0.000427524	0.0147962	DOWN
ASS1	1.00703	5.86044	12.3983	0.000429731	0.0147962	UP
DEGS1	-1.12194	7.48087	12.3978	0.000429834	0.0147962	DOWN
S100A8	-3.4819	1.03081	12.3974	0.000429925	0.0147962	DOWN
CDH22	-5.44227	-1.45425	12.3893	0.000431804	0.0148329	DOWN
EVC2	-3.12724	-0.380314	12.3769	0.000434668	0.0148974	DOWN
DBN1	1.08336	5.12509	12.3741	0.00043532	0.0148974	UP
OTC	2.33253	-0.101458	12.3432	0.000442602	0.0151182	UP
DCD	5.12582	-1.61402	12.3304	0.00044565	0.0151938	UP
KRT19	2.47789	0.654183	12.2803	0.000457764	0.0155777	UP
SCUBE2	-2.03748	2.53699	12.2712	0.000460007	0.0156047	DOWN
SERPINB2	-3.61815	6.00502	12.2701	0.000460285	0.0156047	DOWN
CCL20	-3.93757	-0.197095	12.2666	0.000461131	0.0156047	DOWN
KLK5	-3.36561	0.796277	12.2586	0.000463114	0.0156428	DOWN
CMYA5	-2.75019	-0.0272398	12.2549	0.000464027	0.0156446	DOWN
CRISPLD1	1.68943	1.36318	12.2443	0.000466675	0.0157048	UP
CALML3	-2.93571	1.98911	12.237	0.000468511	0.0157375	DOWN
COL6A2	-1.89013	1.58438	12.233	0.000469511	0.015742	DOWN
SCEL	-3.46215	4.16382	12.2007	0.000477725	0.015988	DOWN
ESPN	-3.88982	-0.994754	12.1773	0.000483748	0.0161598	DOWN
SLC22A3	-3.67633	-0.673307	12.1597	0.00048834	0.0162834	DOWN
ALOX15B	-3.46611	-0.0580292	12.1487	0.000491228	0.0163497	DOWN
APBA2	-3.97796	-0.774587	12.1251	0.00049747	0.0165273	DOWN
PLAC9	1.73474	2.5859	12.1187	0.000499182	0.0165539	UP
CP	2.8474	1.38116	12.1032	0.000503359	0.0166621	UP
IRF4	-2.69071	0.657448	12.0854	0.000508178	0.0167911	DOWN
MPZL2	1.18015	6.76525	12.0811	0.000509351	0.0167994	UP
NECAB1	-1.69358	2.33943	12.0742	0.000511257	0.0168317	DOWN
ALDH3A2	-0.983409	6.93659	12.0182	0.000526836	0.0173133	NOT
ANO9	-2.63343	0.536404	12.0008	0.000531788	0.0174296	DOWN
TBC1D2	0.817799	4.99443	11.999	0.00053229	0.0174296	NOT
DOK5	4.047	-0.564329	11.9915	0.000534434	0.0174359	UP
SEMA3G	1.35469	2.86787	11.9898	0.000534926	0.0174359	UP
ARHGEF26	-1.92919	1.91177	11.9883	0.000535356	0.0174359	DOWN
KIAA0895	-1.59904	3.27332	11.9421	0.000548808	0.0178421	DOWN
LRP3	-2.92772	-0.0567199	11.9245	0.00055402	0.0179795	DOWN
TPPP	-1.90773	3.74337	11.8904	0.000564243	0.0182787	DOWN
MAP7	-1.71404	2.24551	11.8557	0.000574847	0.0185891	DOWN
CA9	-4.23799	-1.20204	11.8355	0.000581109	0.0187583	DOWN
ELL3	-1.35552	3.09471	11.8185	0.00058645	0.0188972	DOWN
SPI1	-4.85753	-1.79764	11.8106	0.000588929	0.0189435	DOWN
COL27A1	-2.18362	1.1529	11.7972	0.000593204	0.0190474	DOWN
DEGS2	-2.06234	0.900334	11.7893	0.000595732	0.0190949	DOWN
CR1L	-2.47743	0.841818	11.7843	0.000597315	0.019112	DOWN
SGPP2	-3.49488	0.0623558	11.7766	0.000599794	0.0191576	DOWN
APOD	-1.11921	5.99568	11.7715	0.000601435	0.0191764	DOWN
ATP2C2	-2.28013	0.217186	11.7526	0.000607588	0.0193387	DOWN
BCL2	-2.47754	0.204001	11.7369	0.000612725	0.0194495	DOWN
CYP2S1	-3.68867	-0.701714	11.7355	0.000613206	0.0194495	DOWN
CPNE5	1.93422	1.14542	11.7193	0.000618547	0.0195848	UP
ADGRV1	-4.67373	-0.889619	11.6654	0.000636738	0.0200984	DOWN
LIPK	-4.80375	-0.813792	11.6647	0.000636975	0.0200984	DOWN
TUBB4A	-5.48708	-1.43621	11.6131	0.000654892	0.020628	DOWN
TOB1	-1.08334	5.53882	11.5843	0.000665124	0.0209141	DOWN
NKAIN2	3.70335	-1.08145	11.5629	0.000672808	0.0211012	UP
TMOD1	1.27709	4.83161	11.5601	0.000673831	0.0211012	UP
GSTO2	-2.10552	1.04622	11.5581	0.000674553	0.0211012	DOWN
ZNF423	0.951126	4.43054	11.5548	0.000675764	0.0211028	NOT
FAM83A	-2.04758	0.694544	11.5492	0.000677776	0.0211294	DOWN
CYP26B1	-4.15923	-1.25206	11.5218	0.000687832	0.0214063	DOWN
GJC2	1.95126	0.552739	11.5132	0.000691031	0.0214691	UP
ANGPTL1	2.4673	-0.664514	11.477	0.000704626	0.0218542	UP
NOD2	-2.92283	0.693835	11.4593	0.000711353	0.0220064	DOWN
KCNK7	-1.68488	2.21321	11.4578	0.000711952	0.0220064	DOWN
CCL8	1.88057	1.55359	11.4359	0.000720367	0.0222136	UP
RGL3	-2.68225	-0.233673	11.4341	0.000721094	0.0222136	DOWN
PHYHD1	-1.6393	2.34246	11.4177	0.00072746	0.0223719	DOWN
CYP2J2	-3.0135	0.0265281	11.294	0.000777574	0.0238727	DOWN
CXCL10	2.21662	6.30909	11.2558	0.000793732	0.0243278	UP
CERS6	-1.23045	4.32992	11.2446	0.000798551	0.0244343	DOWN
NRG2	-2.78938	-0.68971	11.2333	0.000803406	0.0245416	DOWN
NTF4	-3.7269	-1.04368	11.2275	0.000805937	0.0245777	DOWN
THY1	-4.40719	2.08929	11.2218	0.000808418	0.0245819	DOWN
QPCT	-1.61579	3.59916	11.221	0.000808776	0.0245819	DOWN
RAB38	-1.28011	4.27126	11.1762	0.000828517	0.02514	DOWN
SOSTDC1	-3.13666	0.572827	11.1616	0.000835076	0.0252968	DOWN
PTGS1	-1.60425	4.03796	11.1284	0.000850174	0.0257114	DOWN
RASSF6	-2.05919	0.981179	11.1176	0.00085511	0.0258178	DOWN
GPR153	-3.88576	-1.45623	11.0893	0.000868263	0.0261715	DOWN
SPECC1	1.06858	3.35935	11.0661	0.000879182	0.0264374	UP
CBR1	-1.43812	4.2889	11.0644	0.00087999	0.0264374	DOWN
MNDA	-5.36299	-1.50715	11.0322	0.000895439	0.026849	DOWN
TRPS1	-2.05798	1.61591	11.0297	0.000896639	0.026849	DOWN
RDH12	-2.59599	1.65781	10.9866	0.000917729	0.0274161	DOWN
GABBR1	-1.58315	4.58852	10.9849	0.000918587	0.0274161	DOWN
XYLT1	-2.85624	-0.1962	10.9814	0.000920323	0.0274229	DOWN
PGM5	1.17073	5.09352	10.9586	0.000931688	0.0277162	UP
GPM6B	-1.60066	2.69814	10.9457	0.000938232	0.0278653	DOWN
MROH7	-5.78294	-1.26953	10.9404	0.000940897	0.027899	DOWN
CYP4B1	-2.47926	1.74127	10.893	0.000965303	0.0285297	DOWN
PTGIS	1.76608	3.49418	10.893	0.000965303	0.0285297	UP
CCDC74A	-3.66528	-1.07989	10.8888	0.000967496	0.0285482	DOWN
PRLR	-1.86544	0.484648	10.8493	0.000988328	0.0291157	DOWN
SOX6	-2.24836	1.07399	10.833	0.000997048	0.0293251	DOWN
LRRC8E	-1.87022	1.47413	10.8278	0.000999873	0.0293608	DOWN
RAMP3	0.959091	8.95498	10.8124	0.00100823	0.0295585	NOT
LY6H	-2.71197	-0.665112	10.8045	0.00101254	0.0296371	DOWN
IL1B	-4.10015	-0.313562	10.7977	0.00101625	0.0296981	DOWN
CRYM	-2.45114	0.185193	10.7918	0.00101948	0.0297248	DOWN
WNT5B	-3.95229	-1.38623	10.7901	0.00102043	0.0297248	DOWN
CEBPB	-1.57011	3.19591	10.7818	0.00102505	0.0298115	DOWN
CAMK2N1	-3.28758	1.2313	10.7768	0.00102779	0.0298435	DOWN
ZNF385A	-1.38393	2.86475	10.7649	0.00103444	0.029989	DOWN
ABTB2	-2.92606	0.638961	10.7583	0.00103812	0.0300478	DOWN
WNT7B	-1.62645	2.24263	10.7526	0.00104132	0.0300528	DOWN
FBXW7	-0.956002	5.60361	10.7521	0.0010416	0.0300528	NOT
RARG	-1.68328	3.5632	10.7333	0.00105226	0.0303126	DOWN
SNX8	1.36593	3.65493	10.7077	0.00106691	0.0306859	UP
SGCD	-2.99415	-0.304482	10.6889	0.00107781	0.0309504	DOWN
TBC1D3H	-6.94433	-0.355841	10.6744	0.00108628	0.0311445	DOWN
SPOCK1	-2.36079	1.37325	10.6601	0.00109469	0.0313363	DOWN
TSPAN5	-1.70682	1.80849	10.6551	0.00109768	0.0313726	DOWN
CSRNP3	-2.74676	-0.428523	10.6405	0.00110635	0.031571	DOWN
ANLN	-2.41157	1.70354	10.6349	0.00110974	0.0316181	DOWN
EMB	-1.93494	1.48637	10.6226	0.00111713	0.031772	DOWN
FGF2	1.32206	4.85073	10.6186	0.00111955	0.031772	UP
MUCL1	5.77503	-1.61386	10.6172	0.00112038	0.031772	UP
VCAN	2.00222	6.22924	10.5948	0.00113405	0.0321095	UP
RNF39	-2.42516	1.48307	10.5802	0.00114306	0.0323144	DOWN
PCDHA10	-4.9277	-1.74841	10.5575	0.0011572	0.0326636	DOWN
BCHE	-2.26884	2.44231	10.5119	0.0011861	0.0334275	DOWN
AOC3	-0.93425	7.17151	10.4843	0.00120396	0.0338785	NOT
NRARP	-1.2732	6.26122	10.4684	0.00121436	0.0341182	DOWN
WFDC2	-3.56397	-1.11008	10.4578	0.0012213	0.0342603	DOWN
IL17RE	-3.15764	-1.08884	10.4519	0.00122525	0.0343184	DOWN
SYT15	0.870989	7.40562	10.4467	0.00122869	0.0343494	NOT
FLRT3	-2.02799	1.16221	10.4445	0.00123013	0.0343494	DOWN
TC2N	-1.38739	2.87763	10.4414	0.00123224	0.0343555	DOWN
PGLYRP4	-3.34302	-0.958704	10.419	0.00124729	0.0347219	DOWN
LRCH2	1.6659	1.99528	10.3807	0.00127342	0.0353251	UP
TMEM38A	1.13775	3.02884	10.3788	0.00127473	0.0353251	UP
ARL9	-3.41022	-1.23204	10.3787	0.0012748	0.0353251	DOWN
TGFB2	2.08855	1.82864	10.3745	0.00127768	0.0353251	UP
GAS7	-1.58887	4.02044	10.3731	0.00127866	0.0353251	DOWN
CENPP	-1.26363	2.73364	10.3621	0.00128626	0.0354459	DOWN
A1BG	-2.33237	-0.593154	10.3602	0.0012876	0.0354459	DOWN
TOM1L1	-2.81004	0.708144	10.3584	0.00128887	0.0354459	DOWN
CXCL12	1.87302	3.10702	10.318	0.00131736	0.0361746	UP
NHLH2	-4.99711	-1.70768	10.3024	0.00132854	0.0364269	DOWN
ANGPT2	-1.10132	6.46706	10.2924	0.00133578	0.0365702	DOWN
SUSD4	-4.12602	-1.31121	10.2872	0.00133956	0.0365766	DOWN
KRT6A	-2.78222	2.90188	10.2866	0.00134003	0.0365766	DOWN
TNFRSF6B	1.18734	6.78848	10.2804	0.00134452	0.0366442	UP
CALD1	1.16323	6.82091	10.275	0.00134843	0.0366959	UP
ELN	1.3389	5.74659	10.2683	0.00135334	0.0367745	UP
ASPG	-5.22717	-1.60928	10.2525	0.001365	0.037036	DOWN
NCAM1	-2.13559	0.689968	10.2393	0.00137482	0.037247	DOWN
LAMB3	-1.62455	3.34886	10.2311	0.00138095	0.0373574	DOWN
IGLL5	-5.22805	3.22681	10.222	0.00138776	0.0374859	DOWN
ALDH1A2	2.10273	5.80694	10.2185	0.00139037	0.0375009	UP
MTCL1	1.89074	0.511826	10.2039	0.00140144	0.0377436	UP
HOXC6	-4.49452	-1.98985	10.1993	0.00140497	0.0377676	DOWN
KLRG2	-4.92899	-1.76299	10.1973	0.00140649	0.0377676	DOWN
GPC6	-5.12486	-1.65375	10.1878	0.0014137	0.0379056	DOWN
DTX3	-4.96387	-1.75044	10.1643	0.00143187	0.0383361	DOWN
LHX6	0.921922	6.01584	10.1405	0.00145045	0.0387767	NOT
SLC47A2	-4.00916	-0.8177	10.1304	0.00145844	0.038933	DOWN
SUCNR1	-4.96785	-1.75099	10.118	0.00146827	0.0390584	DOWN
SMO	-5.17945	-1.60778	10.1179	0.00146839	0.0390584	DOWN
CLGN	-2.72599	1.10005	10.1164	0.00146957	0.0390584	DOWN
PRKCE	0.820678	4.38433	10.0967	0.00148536	0.0394205	NOT
TMEM108	-2.92817	-0.962658	10.072	0.00150538	0.0398734	DOWN
CCND1	-0.823797	6.01792	10.0703	0.00150681	0.0398734	NOT
FBLN5	1.59748	2.765	10.0626	0.00151309	0.0399817	UP
LRIT2	-4.55721	-1.96706	10.0415	0.00153054	0.0403841	DOWN
THBS4	-5.17459	-1.60889	10.0232	0.00154583	0.0407285	DOWN
PCDHA7	5.39548	-1.73122	10.0094	0.00155744	0.0409752	UP
FAM124B	1.28048	3.77919	10.003	0.00156287	0.0410585	UP
COLEC12	-2.31527	0.284391	9.98696	0.00157652	0.0413576	DOWN
IL10RA	-3.3284	0.02492	9.97039	0.00159078	0.0416715	DOWN
PIEZO2	-3.53593	0.317721	9.94562	0.00161233	0.0421753	DOWN
AOC2	-1.01613	3.67713	9.94169	0.00161577	0.0422047	DOWN
MLF1	-0.989009	6.42334	9.93804	0.00161898	0.042228	NOT
EMILIN3	-3.85356	-1.32653	9.91381	0.00164043	0.0427264	DOWN
ADAM8	-2.67185	-0.58611	9.89685	0.00165562	0.0430603	DOWN
RUNX1T1	0.738133	4.949	9.88876	0.00166292	0.0431884	NOT
PRKCD	-1.88669	2.68408	9.87568	0.00167478	0.0434344	DOWN
OCA2	-3.47788	1.15131	9.87205	0.00167808	0.0434583	DOWN
CACNA1H	-5.26657	-1.58024	9.86778	0.00168198	0.0434974	DOWN
SH2D1B	-3.29682	-0.204236	9.8646	0.00168489	0.0435108	DOWN
PLA2G4A	-1.6374	4.42902	9.85957	0.0016895	0.0435467	DOWN
CDO1	2.56245	1.55992	9.85787	0.00169106	0.0435467	UP
ZNF57	-1.97898	2.66431	9.84854	0.00169966	0.0437063	DOWN
NCKAP5	-5.37786	-1.4971	9.7708	0.00177305	0.0455292	DOWN
CALML5	-3.11206	3.32201	9.76659	0.00177712	0.0455451	DOWN
RNF43	-2.56705	0.769326	9.76498	0.00177867	0.0455451	DOWN
AJUBA	-1.37699	2.28097	9.76077	0.00178275	0.0455854	DOWN
CD177	6.27441	-1.44185	9.75353	0.00178979	0.045701	UP
EMID1	-2.68012	-0.510543	9.75025	0.00179298	0.0457185	DOWN
GJA5	2.21302	1.8526	9.73803	0.00180494	0.0459047	UP
BAIAP3	-1.59943	1.68213	9.73764	0.00180532	0.0459047	DOWN
TGM3	-3.32876	1.55453	9.71344	0.00182925	0.0464483	DOWN
RAD54B	-1.38133	1.59137	9.69949	0.00184319	0.0467203	DOWN
BNC1	-2.98362	2.54654	9.69759	0.0018451	0.0467203	DOWN
ARNTL	1.24126	3.89872	9.67255	0.00187042	0.0472956	UP
EFNA3	-1.44263	2.40849	9.63935	0.00190453	0.0480342	DOWN
ARL14	-5.71487	-1.28461	9.63899	0.0019049	0.0480342	DOWN
GMFB	-0.915685	4.78806	9.63146	0.00191272	0.0481646	NOT
SHC3	-4.49269	-1.98315	9.60677	0.00193861	0.0487491	DOWN
TMEM40	-1.79275	1.82487	9.59893	0.0019469	0.0488901	DOWN
SLC38A4	-2.46525	0.138368	9.54805	0.00200162	0.0501949	NOT
FBLN2	1.26076	7.66944	9.5329	0.00201821	0.0505412	NOT
TMEM254	-1.1733	3.97869	9.51549	0.00203744	0.0509529	NOT
BIK	-2.47972	0.159946	9.49417	0.00206125	0.0514776	NOT
JDP2	-1.15618	5.15321	9.46023	0.00209975	0.0523671	NOT
APOBEC3C	-1.4719	1.95227	9.45031	0.00211113	0.052579	NOT
MED12L	-3.79445	-0.98121	9.44631	0.00211575	0.0526046	NOT
CFP	2.19264	-0.140034	9.44441	0.00211794	0.0526046	NOT
CFHR3	2.58864	-0.929713	9.40136	0.00216824	0.0537807	NOT
POF1B	-1.89681	2.91729	9.38528	0.00218735	0.0541808	NOT
KRT16	-2.89653	3.4101	9.38075	0.00219276	0.0542411	NOT
RBM11	-2.00756	1.11084	9.37666	0.00219766	0.0542883	NOT
IGFL2	-3.69771	-1.54599	9.36143	0.00221599	0.0546579	NOT
TMEM178A	1.83532	1.85638	9.35926	0.00221862	0.0546579	NOT
SPTB	-5.0829	-1.67784	9.3541	0.00222487	0.0547377	NOT
BEST2	-4.5485	-1.94916	9.33768	0.0022449	0.0551561	NOT
CHRDL1	-2.53685	0.297126	9.31311	0.0022752	0.0557811	NOT
HOXC9	-3.1977	-1.34493	9.31209	0.00227647	0.0557811	NOT
FOXQ1	-2.57293	2.15969	9.30124	0.00228998	0.0560369	NOT
KLK1	-4.88055	-1.81013	9.29054	0.0023034	0.05622	NOT
SRRM3	-4.588	-1.96285	9.29035	0.00230364	0.05622	NOT
LDLRAD3	1.13037	4.14487	9.27891	0.00231808	0.0564965	NOT
MITF	-1.47268	3.69688	9.26754	0.00233251	0.0567722	NOT
ADCY2	-1.56084	1.4107	9.26191	0.00233968	0.0568588	NOT
CCL21	-1.90279	3.40495	9.25986	0.00234231	0.0568588	NOT
EGFR	-0.925099	4.65986	9.25656	0.00234653	0.0568629	NOT
GPR27	-5.19881	-1.5957	9.25269	0.0023515	0.0568629	NOT
FAM43A	0.845166	6.20114	9.25227	0.00235203	0.0568629	NOT
GFPT2	-4.15917	-1.26534	9.24739	0.00235831	0.0568629	NOT
CLEC4F	-5.03659	-1.75207	9.2465	0.00235946	0.0568629	NOT
NPTN	-0.747383	5.64987	9.24513	0.00236122	0.0568629	NOT
DDIT4L	-1.38189	3.30818	9.23898	0.00236917	0.0569553	NOT
LBP	3.45169	-0.94841	9.23732	0.00237131	0.0569553	NOT
BSPRY	-2.09901	0.696579	9.2294	0.00238159	0.0571268	NOT
CCDC89	-3.69929	-1.54462	9.19352	0.00242873	0.0581727	NOT
CPA4	-1.5649	2.08155	9.19137	0.00243158	0.0581727	NOT
CHMP4C	-1.52913	1.08566	9.16945	0.00246089	0.0587965	NOT
GALE	0.803389	4.53247	9.147	0.00249126	0.0594442	NOT
CERS4	-1.70067	2.1612	9.14271	0.00249711	0.0595058	NOT
ANGPTL4	1.23355	4.00406	9.10821	0.00254465	0.0605283	NOT
ST8SIA6	1.79902	2.67955	9.10676	0.00254667	0.0605283	NOT
S100A7	-3.26213	0.318724	9.09374	0.00256486	0.0608811	NOT
SYT17	-2.30136	-0.321464	9.08903	0.00257148	0.0609587	NOT
HAL	-2.77474	-0.579233	9.0804	0.00258363	0.0611673	NOT
ANKS1B	-4.7904	-1.83624	9.07095	0.00259702	0.0614044	NOT
ASRGL1	1.07674	4.13012	9.06048	0.00261194	0.0616769	NOT
TMEM79	-1.23312	2.97517	9.05547	0.0026191	0.0617659	NOT
LDHB	-0.930579	6.14434	9.04266	0.00263751	0.0619997	NOT
GIMAP1-GIMAP5	1.26317	5.53179	9.04031	0.00264091	0.0619997	NOT
GPC1	-2.61087	2.97263	9.04025	0.002641	0.0619997	NOT
CWH43	-2.40401	1.6615	9.03912	0.00264263	0.0619997	NOT
RGMA	-4.53905	-1.95132	9.01554	0.00267694	0.0627238	NOT
AMOTL2	0.853796	7.00784	9.00621	0.00269063	0.0629636	NOT
FRZB	-2.65672	0.581984	9.00277	0.0026957	0.0630013	NOT
CD24	-1.89661	2.49575	8.99065	0.00271365	0.0633393	NOT
MAFB	-1.76128	4.02983	8.98576	0.00272091	0.0634275	NOT
HACD1	-1.67067	0.699324	8.97552	0.00273621	0.0637025	NOT
IGF2BP3	1.89176	0.223394	8.96236	0.00275599	0.0640812	NOT
MYADM	-0.998232	7.96359	8.94517	0.00278205	0.0646045	NOT
ITGB8	-1.4837	2.06281	8.93417	0.00279884	0.0649117	NOT
ELAVL2	1.41041	2.02067	8.91101	0.00283456	0.0656566	NOT
SERPINB4	-4.43065	-0.555699	8.90486	0.00284413	0.0657944	NOT
SPTBN5	-2.23889	0.356259	8.86159	0.00291233	0.0672866	NOT
COL4A1	0.91478	6.90306	8.84193	0.00294388	0.0679294	NOT
MUC16	-4.52166	-1.97638	8.81511	0.00298746	0.0688477	NOT
AREG	-1.43471	3.89663	8.80538	0.00300344	0.0691285	NOT
NFASC	-1.74405	2.50494	8.79472	0.00302103	0.0694456	NOT
ZNF20	-2.4285	1.02259	8.7853	0.00303667	0.0697171	NOT
GAL3ST4	-1.67781	1.36	8.77519	0.00305355	0.0700164	NOT
ANK1	1.90324	0.322157	8.76989	0.00306244	0.0701318	NOT
C3	-4.566	-1.94437	8.75916	0.00308051	0.0703892	NOT
CLSTN2	-5.0741	-1.68439	8.75862	0.00308141	0.0703892	NOT
PCDHA1	5.17432	-2.01222	8.74046	0.00311227	0.0710049	NOT
FREM3	3.58181	-1.03946	8.71539	0.00315534	0.0718976	NOT
GPM6A	1.48741	3.32265	8.71211	0.00316103	0.0719372	NOT
KRT17	-2.7707	4.26629	8.70449	0.00317427	0.0721482	NOT
RASGEF1B	-1.25209	3.50234	8.67121	0.00323276	0.0733416	NOT
RASSF5	-1.65336	3.83317	8.6669	0.00324042	0.0733416	NOT
P2RY6	1.81571	-0.41414	8.66626	0.00324157	0.0733416	NOT
SLC27A2	-3.47773	-0.845828	8.66551	0.00324289	0.0733416	NOT
PRKG1	-3.98502	-0.449346	8.62522	0.00331541	0.0748887	NOT
SBSN	-2.79605	3.55405	8.60406	0.00335414	0.0756698	NOT
RSPO3	1.92277	3.44514	8.59949	0.00336256	0.0757659	NOT
IRS2	-1.8917	2.44921	8.58248	0.00339413	0.0763825	NOT
KLK7	-1.80962	1.64889	8.57162	0.00341443	0.0766375	NOT
CRLF1	-2.9131	-0.687659	8.56972	0.00341799	0.0766375	NOT
ITGB3	1.11843	5.81766	8.56666	0.00342374	0.0766375	NOT
TUSC3	-0.819414	5.40301	8.5664	0.00342424	0.0766375	NOT
CNKSR1	-1.79469	0.827412	8.56519	0.0034265	0.0766375	NOT
GRB7	-1.54281	2.26523	8.55173	0.00345194	0.0771117	NOT
TUB	-4.57878	-1.9423	8.54518	0.00346438	0.0772727	NOT
TNFAIP8	-0.940543	5.74282	8.54347	0.00346764	0.0772727	NOT
SLC16A4	1.28478	2.97824	8.5385	0.00347711	0.0773891	NOT
TFRC	-0.954174	4.848	8.5325	0.00348861	0.0775501	NOT
NEIL3	-3.02801	-1.11826	8.51047	0.00353109	0.0783987	NOT
DIO3	-3.23749	-1.26474	8.50045	0.00355059	0.0787357	NOT
ANK3	-2.39084	2.00973	8.49719	0.00355695	0.0787808	NOT
KIRREL2	-3.3301	-0.459077	8.49466	0.00356189	0.0787945	NOT
SIK1	-1.55436	6.10063	8.48657	0.00357779	0.07905	NOT
HOXC8	-4.84019	-1.84148	8.48353	0.00358376	0.079086	NOT
ACVR1C	-4.98854	-1.72715	8.47898	0.00359273	0.0791728	NOT
LRRC32	0.999516	7.70893	8.47517	0.00360027	0.0791728	NOT
CYTL1	-1.03323	6.53361	8.47493	0.00360074	0.0791728	NOT
ACSBG1	-2.30767	-0.271471	8.44711	0.00365625	0.0802964	NOT
MT1H	-3.18246	-1.65461	8.42387	0.00370326	0.0811997	NOT
ZBED5	-0.726133	5.26342	8.42238	0.0037063	0.0811997	NOT
IL1RL2	-2.56223	-0.588992	8.41088	0.00372982	0.0816167	NOT
GSTA3	-3.01111	-0.923152	8.36553	0.00382405	0.0835782	NOT
ARFGEF3	0.874733	4.62522	8.36084	0.00383394	0.0836938	NOT
ENTPD3	-2.63745	-0.474493	8.34399	0.00386965	0.0843724	NOT
ADGRG6	1.04955	5.06243	8.33265	0.00389388	0.084799	NOT
CYP4F3	-2.96635	-1.20816	8.31849	0.00392436	0.0853608	NOT
APLNR	1.11963	8.02633	8.29799	0.0039689	0.0862264	NOT
BARX2	-2.30585	0.127858	8.2931	0.0039796	0.0863277	NOT
MMP9	-3.34368	-1.71336	8.29153	0.00398304	0.0863277	NOT
MID1	0.777891	6.2457	8.28935	0.00398783	0.0863288	NOT
PLXNB3	1.3249	1.43399	8.2864	0.0039943	0.0863662	NOT
RPRML	-2.83604	1.63586	8.27858	0.00401155	0.0866362	NOT
AMN	-3.05497	-1.16177	8.25764	0.00405808	0.0875373	NOT
ADAM23	1.59728	2.48191	8.25154	0.00407175	0.0876831	NOT
LYVE1	-1.87145	0.84135	8.25032	0.00407448	0.0876831	NOT
PRTFDC1	-2.16766	-0.0562453	8.2421	0.00409298	0.0879772	NOT
HAAO	-3.54308	-1.03083	8.23309	0.00411334	0.0883107	NOT
ROBO2	-4.4035	-2.02323	8.2091	0.00416809	0.0893807	NOT
GSTM5	-4.1815	-2.13169	8.18968	0.00421293	0.0902359	NOT
SLC45A2	-2.72371	-0.650709	8.17344	0.00425083	0.0907883	NOT
SDHAF3	-1.14524	4.12094	8.17288	0.00425213	0.0907883	NOT
MRC2	-2.32992	0.539904	8.17211	0.00425395	0.0907883	NOT
CSRP1	0.84524	7.43051	8.1701	0.00425866	0.0907883	NOT
CMKLR1	1.73104	1.84346	8.12093	0.00437571	0.0931745	NOT
PRSS12	-1.95644	0.692625	8.11725	0.00438459	0.0932545	NOT
PAK1	-1.91369	1.35712	8.1147	0.00439077	0.093277	NOT
YPEL2	0.803039	7.68597	8.10762	0.00440795	0.0933491	NOT
C1R	0.83195	5.77187	8.10724	0.00440889	0.0933491	NOT
TMEM200A	-3.36683	0.543874	8.10697	0.00440955	0.0933491	NOT
CD79A	-4.12411	-2.14798	8.07136	0.00449705	0.0950474	NOT
CES4A	-1.67094	0.21492	8.07008	0.00450021	0.0950474	NOT
HMGCS1	-1.12525	4.36439	8.05323	0.00454225	0.0958241	NOT
PIP4K2C	-0.87631	4.11523	8.04255	0.00456911	0.0962791	NOT
HEYL	-3.46063	-1.63005	8.03407	0.00459055	0.0966192	NOT
ADAMTS14	-3.93094	-1.43069	8.01885	0.00462928	0.0973219	NOT
RASA4B	1.02085	7.87273	8.01165	0.00464773	0.0975969	NOT
CADM1	-1.58636	3.74719	8.008	0.00465711	0.0976813	NOT
CD276	-1.4986	1.28508	7.99622	0.00468752	0.098206	NOT
FAXC	3.96153	-0.658665	7.99071	0.00470179	0.0983643	NOT
HACD4	-1.72319	1.83017	7.98914	0.00470588	0.0983643	NOT
BCL7A	-2.24714	0.849752	7.98252	0.00472311	0.0986112	NOT
ZEB2	-1.34443	4.09455	7.97915	0.00473191	0.0986817	NOT
DAPK2	-1.23034	1.86541	7.96561	0.00476743	0.0993088	NOT
CDX4	-4.51962	-1.97694	7.93814	0.00484036	0.100713	NOT
GLB1L2	-2.55988	0.650767	7.93534	0.00484785	0.100753	NOT
CX3CL1	1.11175	7.0141	7.93253	0.00485539	0.100795	NOT
GBE1	-0.697513	5.77031	7.92388	0.00487865	0.101151	NOT
ABCA6	2.35503	-0.399463	7.92203	0.00488364	0.101151	NOT
IFIT2	1.07216	6.49488	7.9196	0.00489021	0.101172	NOT
MYCN	1.36297	1.85979	7.90698	0.00492444	0.101764	NOT
CD4	-3.80202	-1.44557	7.86636	0.0050363	0.103811	NOT
PLAT	1.04401	7.40583	7.86253	0.00504696	0.103811	NOT
ERVMER34-1	-2.46293	-1.23804	7.86228	0.00504766	0.103811	NOT
CLDN11	0.981639	4.65573	7.86015	0.00505362	0.103811	NOT
PCSK5	0.95981	3.17108	7.85912	0.0050565	0.103811	NOT
RHBDL1	-3.22426	-1.81926	7.85869	0.00505769	0.103811	NOT
LSAMP	-2.00609	0.301934	7.85341	0.00507248	0.103918	NOT
FOXP2	-1.83388	1.1997	7.85277	0.0050743	0.103918	NOT
VIPR1	-2.25036	0.621318	7.83634	0.00512062	0.104748	NOT
GRTP1	-1.47125	1.85368	7.82402	0.00515564	0.105346	NOT
PRSS23	1.0477	8.60445	7.80463	0.00521126	0.106363	NOT
SLC6A11	-3.62401	-1.59672	7.79172	0.00524861	0.107006	NOT
SRD5A1	-1.15785	2.15359	7.77936	0.00528466	0.10762	NOT
FAM107A	0.990114	6.92783	7.75868	0.00534549	0.108649	NOT
TTC39C	-1.06493	2.67884	7.75814	0.0053471	0.108649	NOT
GSTA4	-0.96701	4.1487	7.75497	0.00535648	0.108718	NOT
OPCML	-2.45602	0.433632	7.75017	0.00537075	0.108886	NOT
AGAP9	1.18069	2.4353	7.74358	0.00539039	0.109163	NOT
COL4A2	0.8839	7.30464	7.73532	0.0054151	0.109541	NOT
ZNF728	-2.54043	-0.559265	7.72219	0.00545463	0.110219	NOT
PRKCZ	-1.73708	0.89715	7.7167	0.00547122	0.110431	NOT
KCNK13	4.78692	-2.07818	7.70594	0.00550395	0.110969	NOT
SLC1A4	-1.33377	2.77294	7.67498	0.00559918	0.112764	NOT
CSF1R	-1.85214	0.36506	7.6582	0.00565148	0.113692	NOT
GLI2	-4.43473	-2.00321	7.64775	0.00568433	0.114226	NOT
SALL2	-3.14317	-1.09057	7.64367	0.00569718	0.114358	NOT
FAM110C	-1.63834	1.06148	7.64125	0.00570484	0.114386	NOT
DIRAS3	-2.2584	-0.570668	7.62917	0.00574316	0.115027	NOT
RRM2	-1.39089	1.8403	7.62211	0.00576568	0.115324	NOT
CPA3	-4.87726	-1.772	7.62057	0.00577062	0.115324	NOT
CHPT1	-0.994989	4.80564	7.58835	0.00587468	0.117275	NOT
EFNA5	-1.77185	1.50646	7.58176	0.00589619	0.117575	NOT
GSTM3	-0.916174	4.97289	7.57871	0.00590617	0.117645	NOT
CYP4X1	-2.74462	-1.07893	7.56399	0.00595462	0.118481	NOT
CCL18	-4.27522	-2.07184	7.55834	0.00597331	0.118723	NOT
ANKRD33	-4.38602	-2.02641	7.54819	0.00600705	0.119141	NOT
ARHGEF17	2.02092	-0.536675	7.54807	0.00600745	0.119141	NOT
F12	-1.59594	0.353367	7.54108	0.00603077	0.119474	NOT
IDUA	0.746185	4.61452	7.52831	0.00607369	0.120193	NOT
FAM20A	2.09719	2.20025	7.49965	0.00617109	0.121988	NOT
NNAT	-3.04634	-1.45677	7.49	0.00620425	0.12251	NOT
COL5A3	-2.91385	-1.23501	7.4837	0.00622601	0.122807	NOT
PTPRU	-2.57089	-0.750415	7.47654	0.00625081	0.123163	NOT
TLR2	1.92938	-0.0938428	7.47209	0.00626628	0.123279	NOT
EFCAB1	-1.90346	0.585343	7.47095	0.00627025	0.123279	NOT
FLNB	0.794453	8.00099	7.46074	0.00630589	0.123846	NOT
IL17RA	0.651201	4.98172	7.45656	0.00632058	0.124001	NOT
LAMA4	1.07014	5.94847	7.4504	0.00634222	0.124291	NOT
NTM	-3.23907	-1.44811	7.44374	0.00636575	0.124588	NOT
PIK3R6	-5.13372	-1.65076	7.44064	0.00637674	0.124588	NOT
SDR42E1	-1.88783	1.37794	7.44031	0.00637788	0.124588	NOT
IL22RA2	-4.2775	-2.07133	7.43797	0.00638619	0.124616	NOT
TMEM37	-2.10929	3.50041	7.4358	0.00639391	0.124633	NOT
MSC	-1.33531	3.82738	7.42974	0.00641547	0.12492	NOT
TMEM38B	-1.00038	3.03015	7.41423	0.006471	0.125767	NOT
RET	-4.46407	-1.9889	7.41374	0.00647278	0.125767	NOT
APLN	1.65352	1.18754	7.40629	0.00649961	0.126153	NOT
SULT1E1	-1.59569	0.748782	7.40406	0.00650768	0.126175	NOT
GPC3	-2.85008	-0.932495	7.39723	0.00653244	0.126389	NOT
WNT10A	-2.49372	0.640427	7.3972	0.00653255	0.126389	NOT
PLA2G4E	-1.85171	2.27221	7.39116	0.0065545	0.126679	NOT
TPSB2	-4.64461	-1.91645	7.36431	0.00665311	0.128371	NOT
RALGPS2	-1.60797	1.93072	7.36348	0.00665618	0.128371	NOT
POSTN	1.71602	8.60941	7.35764	0.00667783	0.128652	NOT
SH3BP1	-2.34637	-1.02265	7.34819	0.00671303	0.129194	NOT
PCDHGB1	-4.09236	-2.16181	7.34421	0.00672793	0.129268	NOT
MDK	0.761147	5.65837	7.34336	0.00673109	0.129268	NOT
FLNA	0.770714	7.51217	7.3367	0.00675606	0.129611	NOT
RHPN2	-1.99308	-0.680628	7.33073	0.00677855	0.129906	NOT
MCAM	0.873619	8.14276	7.32529	0.00679912	0.129935	NOT
ELMO3	-1.66705	0.326023	7.325	0.00680018	0.129935	NOT
SRSF1	-0.816968	7.05909	7.32465	0.00680152	0.129935	NOT
CXCL2	1.22667	9.5303	7.31232	0.00684833	0.130693	NOT
MT4	-3.45628	-0.884829	7.3067	0.00686981	0.130844	NOT
PTGFRN	-2.12897	1.84584	7.30648	0.00687064	0.130844	NOT
PRKG2	-2.5331	-0.357794	7.30062	0.0068931	0.131135	NOT
MSRB3	0.750997	6.71569	7.2971	0.00690659	0.131254	NOT
IFIT3	0.905018	7.92148	7.29086	0.00693064	0.131574	NOT
UBE2QL1	-4.61535	-1.91198	7.28679	0.00694635	0.131735	NOT
ZBED6CL	-4.24624	-2.10104	7.27206	0.00700355	0.132681	NOT
SLITRK2	-3.51483	-1.61474	7.25981	0.00705146	0.13345	NOT
HMCN2	1.61382	0.0924019	7.25555	0.00706823	0.133628	NOT
IRF8	-1.63522	4.27697	7.24743	0.00710025	0.134004	NOT
BMP7	-1.37224	1.46621	7.24678	0.00710281	0.134004	NOT
PLXNB1	-1.32039	1.73966	7.23657	0.00714332	0.134629	NOT
VEPH1	-2.93646	-0.306126	7.22852	0.00717544	0.135094	NOT
BLOC1S5	0.997478	4.02634	7.21843	0.00721588	0.135715	NOT
SLC47A1	-1.23055	2.60741	7.20648	0.00726409	0.136481	NOT
IKZF2	-1.32117	2.18814	7.19	0.00733111	0.137598	NOT
NLRP11	4.1593	-1.6699	7.18079	0.00736883	0.138164	NOT
ATG4A	0.772217	4.78953	7.17765	0.00738173	0.138263	NOT
STEAP1B	1.54722	1.255	7.16431	0.00743684	0.139152	NOT
CIB2	-1.88028	0.219567	7.15483	0.00747625	0.139746	NOT
TNK2	1.11362	2.11666	7.14257	0.0075275	0.140505	NOT
CTLA4	-5.52479	-1.42086	7.14144	0.00753229	0.140505	NOT
NBPF14	-2.32966	2.17654	7.13579	0.00755604	0.140804	NOT
CHST11	0.731662	4.72869	7.12488	0.00760216	0.141518	NOT
SLC27A6	-3.51888	-1.17141	7.11685	0.00763629	0.142008	NOT
STK38L	0.833541	5.93396	7.10235	0.00769829	0.143015	NOT
CNDP2	0.742851	6.23783	7.09037	0.00774992	0.143828	NOT
ARHGEF33	-2.4786	-0.916926	7.07534	0.00781519	0.144891	NOT
MAMDC2	3.31154	-0.733755	7.06335	0.00786768	0.145716	NOT
SLC29A2	-1.94236	-0.171167	7.05561	0.00790176	0.146199	NOT
MDGA2	-4.66401	-1.94758	7.04952	0.00792863	0.146547	NOT
S1PR5	-2.08659	-0.00245013	7.04357	0.00795504	0.146886	NOT
NNMT	0.836634	8.93127	7.03977	0.00797194	0.146934	NOT
LIMS2	0.740367	7.34421	7.03935	0.00797379	0.146934	NOT
TP53I3	0.898828	4.21286	7.03098	0.00801114	0.147429	NOT
TMEM54	-1.40518	2.8859	7.0297	0.00801687	0.147429	NOT
FBXO32	-1.15743	2.78009	7.02317	0.00804618	0.147819	NOT
NT5C	0.995756	3.22056	7.0189	0.00806537	0.148022	NOT
LRRN1	-1.60701	2.18949	7.01588	0.008079	0.148123	NOT
TMEM61	-3.47689	-1.28354	7.01174	0.00809769	0.148311	NOT
FCHSD2	0.675473	5.86564	7.01001	0.00810553	0.148311	NOT
MAPK15	-4.02589	-2.191	7.00682	0.00811997	0.148426	NOT
ISOC1	-0.866891	4.26379	6.99837	0.0081584	0.148979	NOT
SLC4A7	1.09726	5.07772	6.98737	0.00820867	0.149633	NOT
EVPLL	-3.97023	-2.20367	6.98694	0.00821067	0.149633	NOT
UCN2	-3.99096	-2.19741	6.97489	0.00826613	0.150493	NOT
PCDHB7	1.92327	1.46019	6.96662	0.00830441	0.150977	NOT
SIX2	-4.1361	-2.14682	6.96557	0.00830929	0.150977	NOT
CRTAC1	2.56755	2.43717	6.95195	0.0083728	0.151979	NOT
WASF1	-1.29482	0.642103	6.94859	0.00838853	0.152113	NOT
PIK3R3	0.784075	6.91349	6.94275	0.00841597	0.152459	NOT
RASL10A	-1.2128	1.72928	6.94042	0.00842695	0.152506	NOT
C7orf50	0.739196	4.68958	6.93357	0.00845925	0.152939	NOT
ADAMTSL1	-1.34317	3.88261	6.90515	0.00859478	0.155235	NOT
MRAS	0.984105	3.81365	6.90175	0.00861114	0.155376	NOT
SERPINB13	-3.40422	-1.69555	6.89426	0.00864732	0.155867	NOT
HMGCR	-0.894417	5.281	6.89257	0.00865546	0.155867	NOT
RFTN1	0.756965	6.02243	6.88926	0.00867153	0.156002	NOT
GPR183	-2.03058	1.58976	6.88141	0.00870967	0.156533	NOT
CDK5R1	-1.87579	0.229506	6.87729	0.00872977	0.15674	NOT
TNFRSF1B	0.73791	7.68709	6.86498	0.0087901	0.157668	NOT
GPT	-3.07588	-0.839902	6.86057	0.00881186	0.157902	NOT
FBN2	-5.03401	-1.71237	6.85698	0.00882958	0.158064	NOT
SULF2	0.675688	7.96119	6.84987	0.00886476	0.158538	NOT
CAPN3	-0.962111	3.29531	6.83163	0.00895574	0.159966	NOT
NPM2	-3.61801	-1.65162	6.82916	0.00896815	0.159966	NOT
ZNF727	-1.66385	0.327124	6.8286	0.00897096	0.159966	NOT
TTK	-1.61462	0.622874	6.82269	0.0090007	0.160339	NOT
VWCE	1.70535	2.48223	6.80981	0.00906585	0.161317	NOT
TMEM88	1.38936	2.36136	6.80834	0.0090733	0.161317	NOT
KRT78	-3.51981	-1.64126	6.80197	0.00910576	0.161736	NOT
TFAP2E	-2.12858	-0.655434	6.79902	0.00912079	0.161739	NOT
NEBL	-0.822673	4.40977	6.79845	0.00912368	0.161739	NOT
RUNDC3B	-0.909772	6.1882	6.79194	0.00915702	0.16202	NOT
PBK	-2.25971	0.237645	6.79188	0.00915735	0.16202	NOT
ECHDC2	-1.40719	2.94164	6.78928	0.0091707	0.162099	NOT
KCTD1	-1.19418	2.27416	6.77295	0.00925498	0.16343	NOT
PRRX1	-4.10011	-2.17875	6.76817	0.00927979	0.163709	NOT
LIPG	1.58538	1.6639	6.76145	0.00931482	0.164168	NOT
DCN	-1.95569	4.16857	6.75699	0.00933811	0.164419	NOT
BANK1	-1.87768	0.687087	6.75338	0.00935705	0.164463	NOT
BEST1	-2.02767	-0.416478	6.75307	0.00935864	0.164463	NOT
SERPINF1	-1.38068	0.567024	6.74884	0.00938086	0.164694	NOT
PGAM4	-4.34745	-0.623133	6.73993	0.00942786	0.16536	NOT
TRIL	-2.37237	-0.656338	6.7353	0.00945236	0.16563	NOT
RTN4RL2	-1.10756	2.13042	6.72487	0.00950776	0.166441	NOT
PKNOX2	2.11627	-0.246276	6.71655	0.0095522	0.166953	NOT
ST6GALNAC4	0.877802	3.87498	6.71498	0.00956062	0.166953	NOT
VIP	-1.53608	1.27258	6.71351	0.00956849	0.166953	NOT
F8	1.04069	4.31379	6.71255	0.0095737	0.166953	NOT
LURAP1L	-1.55857	0.900292	6.70747	0.00960101	0.167269	NOT
SLA	-3.65586	-1.57202	6.698	0.00965213	0.167999	NOT
SDR16C5	-1.15684	4.27257	6.6773	0.00976486	0.169799	NOT
KIAA1549L	-2.47265	-0.232938	6.67353	0.00978551	0.169939	NOT
GMNN	-0.893512	4.06559	6.67242	0.00979161	0.169939	NOT
GAD1	4.80973	-1.98763	6.66722	0.00982023	0.170232	NOT
FREM1	-4.49167	-1.98104	6.66526	0.00983101	0.170232	NOT
CCER2	-2.46364	-0.724096	6.66426	0.00983655	0.170232	NOT
SH3D21	-1.99255	-0.499596	6.65452	0.00989045	0.171002	NOT
TRERF1	-1.40721	1.13497	6.64849	0.00992397	0.171419	NOT
PDE3B	-3.20322	-1.82611	6.6437	0.00995071	0.171718	NOT
ARHGAP42	-1.33799	1.99335	6.63674	0.00998966	0.172227	NOT
SMG6	0.68879	4.35035	6.6131	0.0101231	0.174363	NOT
LTC4S	1.22666	3.52599	6.60436	0.0101729	0.175055	NOT
IL2RB	-2.22295	-0.856825	6.58961	0.0102575	0.176266	NOT
KANSL1L	-1.06997	3.04105	6.58873	0.0102627	0.176266	NOT
ITGA4	-3.86874	-1.36284	6.58525	0.0102827	0.176444	NOT
WNT2	-4.22272	-2.10459	6.58293	0.0102961	0.176488	NOT
FAT1	-2.23053	1.49977	6.58146	0.0103047	0.176488	NOT
FOXD1	-4.95209	-1.84046	6.56364	0.0104083	0.178095	NOT
CARD18	-3.32301	-1.77761	6.54628	0.0105104	0.179673	NOT
PHF5A	-0.740307	3.89745	6.53644	0.0105687	0.1805	NOT
HDAC9	-0.984012	4.93439	6.53264	0.0105913	0.180716	NOT
GPR37	-1.64078	1.30401	6.52649	0.0106279	0.181173	NOT
GLT8D2	-1.07129	3.99881	6.52439	0.0106405	0.181217	NOT
PCDHB4	0.76387	3.76565	6.51468	0.0106987	0.182038	NOT
DPEP3	3.72778	-2.45126	6.50922	0.0107317	0.182372	NOT
SERPINB12	-1.56657	1.51951	6.50811	0.0107383	0.182372	NOT
BPIFC	-3.20741	-0.82272	6.50481	0.0107583	0.182425	NOT
ZNF229	-1.64994	0.379481	6.50173	0.0107769	0.182425	NOT
FOXD3	-3.72163	-1.5269	6.50111	0.0107807	0.182425	NOT
COL24A1	-3.70162	-1.45786	6.50097	0.0107816	0.182425	NOT
OSBPL6	-1.14833	3.02096	6.49427	0.0108223	0.182944	NOT
MFAP3L	-1.1617	2.28177	6.48091	0.0109039	0.184052	NOT
DLG2	-1.225	1.99032	6.48024	0.0109081	0.184052	NOT
PPIAL4C	1.99765	-0.185826	6.47822	0.0109204	0.18409	NOT
SLC6A2	-2.19513	-0.237157	6.47252	0.0109555	0.184511	NOT
VASH1	0.827829	3.38004	6.45777	0.0110468	0.185876	NOT
DOCK10	-2.6485	-0.485747	6.45295	0.0110768	0.186209	NOT
USF1	0.880151	4.88196	6.44885	0.0111024	0.186468	NOT
TRPM1	-1.50856	0.910455	6.44392	0.0111333	0.186813	NOT
RLN1	-4.04918	-2.16206	6.43819	0.0111693	0.18723	NOT
NEURL3	1.39273	1.96367	6.43669	0.0111786	0.18723	NOT
SAMD3	-4.02605	-2.19198	6.42913	0.0112263	0.187755	NOT
SHTN1	-1.33905	1.82478	6.42845	0.0112307	0.187755	NOT
FBXL16	-2.1405	-0.937116	6.42471	0.0112544	0.187979	NOT
CCNA2	-1.41804	0.831434	6.42284	0.0112662	0.188004	NOT
ACVRL1	0.690105	5.01944	6.41569	0.0113116	0.188576	NOT
KRT77	-2.43642	2.06265	6.41419	0.0113212	0.188576	NOT
PM20D2	-0.799333	3.81332	6.40853	0.0113573	0.188833	NOT
SCIN	-1.30762	1.75252	6.40852	0.0113574	0.188833	NOT
SLC1A5	-0.920201	6.88878	6.40547	0.0113769	0.188986	NOT
KRT6B	-2.78524	-0.359081	6.40278	0.0113942	0.1891	NOT
DHH	1.48572	1.4145	6.4006	0.0114082	0.189159	NOT
ACER1	-2.57558	-0.768552	6.39524	0.0114427	0.189448	NOT
RASGRP1	-2.67088	0.215587	6.39467	0.0114464	0.189448	NOT
B3GNT5	-0.95174	5.9324	6.39258	0.0114598	0.189498	NOT
TCN2	0.754031	6.89442	6.39062	0.0114725	0.189536	NOT
TBC1D3C	4.80512	-2.0569	6.38608	0.0115019	0.189849	NOT
CACNA2D2	-2.00721	-0.763716	6.38403	0.0115152	0.189896	NOT
ANKRD2	-3.82014	-2.25255	6.3759	0.011568	0.190333	NOT
PTPRC	-1.68348	0.207165	6.37548	0.0115707	0.190333	NOT
ESR1	-3.3451	-1.72639	6.37513	0.011573	0.190333	NOT
HOXA2	-1.28227	2.15206	6.37055	0.011603	0.190653	NOT
SNAI2	-0.977784	4.65758	6.36078	0.011667	0.191533	NOT
DHDH	-2.30716	-0.243281	6.3576	0.0116879	0.191562	NOT
NRG4	-2.58091	-0.923039	6.35731	0.0116898	0.191562	NOT
ISLR	1.58528	1.80796	6.35456	0.011708	0.191686	NOT
PIFO	-1.82139	-0.0282437	6.34191	0.0117918	0.192885	NOT
PARD3	-0.719241	4.63857	6.33714	0.0118235	0.193231	NOT
RAB3C	1.04603	4.26571	6.33453	0.0118409	0.193342	NOT
CDC42BPB	0.65383	6.48706	6.33026	0.0118695	0.193635	NOT
AACS	-0.849044	3.56304	6.3122	0.011991	0.195441	NOT
NBPF9	1.04284	2.57408	6.30433	0.0120443	0.196135	NOT
TIAM1	-0.777063	6.9642	6.29836	0.012085	0.196621	NOT
SRSF3	-0.669371	8.91576	6.28076	0.0122056	0.198406	NOT
PIK3R5	-4.16481	-2.11584	6.27831	0.0122225	0.198504	NOT
DTNA	-1.70268	1.70908	6.27577	0.01224	0.198611	NOT
CNNM1	-2.16442	-0.744207	6.25975	0.0123512	0.200237	NOT
FRG2B	-4.11502	-2.14808	6.25776	0.012365	0.200244	NOT
ADGRB2	-3.9254	-2.20887	6.25653	0.0123736	0.200244	NOT
NSUN7	-1.81811	0.247026	6.24177	0.0124772	0.20174	NOT
ECM2	-2.69264	-0.919146	6.23944	0.0124936	0.201826	NOT
ELOVL7	-0.902467	8.35827	6.23363	0.0125347	0.202311	NOT
PTTG1	-1.01918	2.56359	6.2296	0.0125632	0.202591	NOT
GDF3	1.09494	2.45231	6.22128	0.0126224	0.203365	NOT
CATSPERD	-3.86898	-2.24333	6.21764	0.0126484	0.203604	NOT
PPP1R14A	2.06576	-0.621188	6.21508	0.0126666	0.203718	NOT
CNKSR2	-3.97513	-2.23012	6.20355	0.0127495	0.204869	NOT
NPR2	1.11217	1.65028	6.19115	0.0128391	0.206128	NOT
FAM107B	-0.767493	4.83363	6.18299	0.0128984	0.206898	NOT
ANXA13	-4.13052	-2.12227	6.17812	0.0129339	0.207234	NOT
ZBED3	0.882536	2.99375	6.177	0.0129421	0.207234	NOT
CYP39A1	-0.788903	4.19294	6.1732	0.01297	0.207497	NOT
B3GNT9	-1.34411	1.6653	6.16553	0.0130263	0.208215	NOT
PPP1R1B	-3.426	-1.68649	6.15861	0.0130774	0.208848	NOT
PSTPIP1	-3.87571	-2.24326	6.1514	0.0131308	0.209363	NOT
AGR2	-4.20543	-2.13565	6.15116	0.0131326	0.209363	NOT
OSBPL1A	-0.759204	7.61691	6.14911	0.0131478	0.209422	NOT
KIFC1	-1.46983	0.28906	6.14272	0.0131954	0.209997	NOT
SPC24	-3.08107	-1.88339	6.13358	0.0132638	0.2109	NOT
SLC25A48	-4.66598	-1.8997	6.12254	0.0133469	0.212036	NOT
PSTPIP2	-1.08513	2.46751	6.11087	0.0134353	0.213236	NOT
MYO1B	-0.633608	5.90306	6.10948	0.0134458	0.213236	NOT
GRB14	2.51935	0.229919	6.10032	0.0135157	0.214158	NOT
SOD3	-2.57634	-0.969875	6.09822	0.0135318	0.214164	NOT
ADGRF5	-0.729132	7.48268	6.0972	0.0135396	0.214164	NOT
ASMTL	0.662308	5.04645	6.0942	0.0135626	0.214341	NOT
NUDT10	-3.09627	-1.12846	6.0913	0.0135849	0.214507	NOT
TM6SF1	0.615289	5.63793	6.0832	0.0136473	0.215306	NOT
ANKRD18B	-2.20527	-0.846645	6.07726	0.0136933	0.215844	NOT
CCNB3	-2.19162	-0.548889	6.07462	0.0137138	0.215981	NOT
SIRPB1	2.32186	-0.0518109	6.06666	0.0137757	0.216768	NOT
IRS1	-2.30608	-0.718935	6.05657	0.0138546	0.21765	NOT
DLEU7	-3.92224	-2.23509	6.05644	0.0138557	0.21765	NOT
AFAP1	0.640144	5.92775	6.04932	0.0139117	0.218341	NOT
GREM1	-3.96474	-2.2013	6.04301	0.0139614	0.218878	NOT
ADCY3	-1.59362	1.59935	6.04058	0.0139807	0.218878	NOT
P2RY14	-3.60833	-1.60151	6.04042	0.0139819	0.218878	NOT
CYB5R2	-1.66157	0.584223	6.03473	0.0140271	0.219396	NOT
PRICKLE1	0.899157	3.95737	6.02978	0.0140665	0.219824	NOT
MGST1	-1.50826	2.92019	6.0246	0.0141078	0.22028	NOT
PPARGC1A	-2.92858	-1.31509	6.01467	0.0141874	0.221334	NOT
IFITM3	0.64181	10.8357	6.00336	0.0142787	0.222566	NOT
PRDM16	1.58701	-0.191132	6.00133	0.0142951	0.222632	NOT
P2RY13	-3.9662	-2.1971	5.99472	0.0143487	0.223222	NOT
NRTN	-2.86037	-1.98322	5.99364	0.0143575	0.223222	NOT
SSUH2	1.23267	1.53263	5.98715	0.0144105	0.223854	NOT
MYH15	-3.80594	-2.25446	5.98359	0.0144396	0.224116	NOT
FAM25C	-5.16457	-1.62386	5.97621	0.0145001	0.224769	NOT
DHCR24	-1.0366	5.61901	5.97545	0.0145064	0.224769	NOT
PERM1	-2.19907	-0.721358	5.97133	0.0145403	0.225103	NOT
IL15RA	0.755644	4.41599	5.96185	0.0146187	0.226064	NOT
SCN3A	-2.83345	-1.95811	5.96082	0.0146272	0.226064	NOT
SIGLEC6	3.60326	-2.49535	5.9528	0.014694	0.226903	NOT
AWAT2	-5.30185	-1.55368	5.94757	0.0147376	0.227383	NOT
PRSS21	-4.16731	-2.11574	5.93041	0.0148818	0.229414	NOT
CLDN12	-0.998059	2.72222	5.92679	0.0149123	0.22969	NOT
TYROBP	-3.25905	-1.79441	5.92518	0.0149261	0.229707	NOT
RASGEF1A	-1.37828	1.9835	5.92189	0.0149539	0.229803	NOT
TLR4	0.809183	6.34298	5.92146	0.0149575	0.229803	NOT
ABL2	1.10753	6.57554	5.91663	0.0149986	0.230121	NOT
TUFT1	-0.874873	4.42464	5.91582	0.0150055	0.230121	NOT
CCRL2	0.605476	5.88543	5.91458	0.0150161	0.230121	NOT
DLGAP5	-1.90753	0.174365	5.90296	0.0151155	0.231448	NOT
SLC52A1	-1.74328	0.219481	5.90142	0.0151287	0.231456	NOT
TRIOBP	0.6871	7.35005	5.89085	0.0152198	0.232494	NOT
NCCRP1	-1.46861	1.31449	5.89059	0.015222	0.232494	NOT
TMEM176A	2.66564	1.83624	5.88555	0.0152656	0.232963	NOT
EPHA5	-2.90847	-1.43059	5.88311	0.0152868	0.233092	NOT
FGFBP2	-3.34079	-1.73906	5.8773	0.0153373	0.233666	NOT
DLX4	-3.24173	-1.7991	5.87539	0.0153539	0.233724	NOT
MTHFD1L	0.733034	3.59756	5.87128	0.0153899	0.234018	NOT
GRIA3	3.49948	-2.50661	5.87024	0.015399	0.234018	NOT
HSD11B2	-2.45978	-0.682726	5.8621	0.0154703	0.234906	NOT
LY6K	-1.37093	0.66818	5.8572	0.0155135	0.235365	NOT
CILP2	-4.36742	-2.05296	5.85303	0.0155503	0.235727	NOT
CENPA	-1.62291	0.123461	5.8489	0.0155868	0.236018	NOT
SLC6A1	-4.36553	-2.02939	5.84595	0.0156129	0.236018	NOT
HYAL2	0.767885	8.18031	5.84499	0.0156214	0.236018	NOT
GYPE	1.13885	0.915219	5.84444	0.0156264	0.236018	NOT
LEF1	-1.01324	5.63416	5.84355	0.0156343	0.236018	NOT
CHAC1	-1.65536	0.234327	5.84176	0.0156502	0.236062	NOT
GPR137B	-0.869242	2.88719	5.83271	0.0157308	0.237083	NOT
PHYHIPL	-1.56761	-0.161334	5.82477	0.015802	0.237959	NOT
GPT2	-1.23027	2.38055	5.81508	0.0158893	0.238988	NOT
FAM102B	-0.802278	3.4066	5.81427	0.0158966	0.238988	NOT
CFB	0.677477	6.24635	5.80694	0.015963	0.239788	NOT
EVL	-0.760348	4.73139	5.79402	0.0160808	0.241339	NOT
ZIC3	-3.82447	-2.25087	5.79191	0.0161001	0.241339	NOT
SSTR5	1.99489	-0.161381	5.79082	0.01611	0.241339	NOT
PLXNA1	-1.25271	0.983461	5.78982	0.0161193	0.241339	NOT
TRAF4	-1.0065	3.54304	5.7831	0.016181	0.242063	NOT
CDH4	-1.74639	0.474683	5.7804	0.0162058	0.242236	NOT
ZNF112	-1.1438	2.38655	5.77367	0.016268	0.242956	NOT
NUSAP1	-1.09979	2.04802	5.77157	0.0162875	0.242956	NOT
HS3ST3B1	-1.02876	2.61804	5.77086	0.0162941	0.242956	NOT
SLC2A6	0.861868	2.99201	5.76163	0.0163798	0.243875	NOT
VAX2	-4.72926	-1.88702	5.76135	0.0163824	0.243875	NOT
RIBC2	-1.45089	0.729036	5.75258	0.0164645	0.244873	NOT
P2RX6	-3.79573	-2.28312	5.75131	0.0164764	0.244873	NOT
C1QL4	-3.62826	-2.33577	5.74107	0.0165727	0.246103	NOT
ZNF280B	-1.41782	-0.1236	5.73015	0.016676	0.247182	NOT
BRINP1	2.51298	-1.34863	5.72862	0.0166906	0.247182	NOT
KREMEN1	-0.799214	4.15846	5.72776	0.0166987	0.247182	NOT
CYP26C1	-3.70298	-2.29694	5.72767	0.0166997	0.247182	NOT
CCDC103	-0.881356	2.97195	5.72552	0.0167201	0.247284	NOT
PCP4L1	-4.76916	-1.85509	5.71973	0.0167753	0.247899	NOT
JPH4	1.9958	-0.267543	5.71525	0.0168182	0.248324	NOT
FAM89A	0.678861	5.49149	5.71388	0.0168313	0.248324	NOT
SCX	-3.97057	-2.22856	5.70588	0.0169082	0.249255	NOT
THEM6	0.773205	4.5264	5.70408	0.0169255	0.249309	NOT
ESCO2	-1.99509	0.141448	5.7	0.0169649	0.249687	NOT
VWF	0.813874	9.52511	5.69639	0.0169998	0.249999	NOT
CDKN2AIP	-0.675254	4.89439	5.68469	0.0171136	0.251394	NOT
PPP1R9A	1.34203	1.01191	5.6838	0.0171223	0.251394	NOT
SP8	-3.93149	-2.20693	5.68129	0.0171467	0.25155	NOT
MLPH	0.862683	6.6136	5.6744	0.0172143	0.252337	NOT
LTBP1	1.26174	5.10232	5.67254	0.0172325	0.252401	NOT
GCGR	-4.51256	-2.02902	5.67003	0.0172571	0.252559	NOT
SHCBP1L	3.27585	-2.11197	5.66763	0.0172808	0.252702	NOT
PMM2	0.690522	4.87208	5.66554	0.0173014	0.2528	NOT
DNAJA4	-1.62931	4.4948	5.66403	0.0173163	0.252815	NOT
LRRC7	-4.48791	-1.98158	5.65386	0.017417	0.254082	NOT
GOLGA7B	-2.55973	-0.191276	5.65159	0.0174396	0.254208	NOT
FAM218A	-3.83011	-2.24984	5.64792	0.0174761	0.254536	NOT
WNT5A	-1.60802	0.196844	5.64447	0.0175105	0.254683	NOT
TMC7	0.822831	3.31818	5.6441	0.0175142	0.254683	NOT
MROH2A	-3.82489	-2.25069	5.64221	0.0175331	0.254754	NOT
TMTC1	0.724956	7.15928	5.63962	0.017559	0.254928	NOT
CCL15	-2.9952	3.62162	5.63357	0.0176197	0.255605	NOT
SCARB1	-0.62008	8.60623	5.6296	0.0176597	0.255862	NOT
TENM3	-2.83959	-0.790451	5.62902	0.0176655	0.255862	NOT
DKK2	1.9747	-0.318553	5.62643	0.0176916	0.256036	NOT
LTB4R2	-1.28509	1.29705	5.6144	0.0178135	0.257595	NOT
ETV4	-1.77865	-0.477835	5.60757	0.017883	0.258395	NOT
CCR2	-4.05909	-2.18591	5.60093	0.017951	0.259074	NOT
ASTL	-4.30717	-2.064	5.6002	0.0179584	0.259074	NOT
CHADL	-1.39546	0.0966773	5.58824	0.0180815	0.260642	NOT
TDRD12	3.29517	-1.18979	5.58562	0.0181086	0.260826	NOT
DPY19L2	-1.60175	-0.0687254	5.5837	0.0181284	0.260905	NOT
EPHA1	-1.45794	0.664738	5.58228	0.018143	0.260907	NOT
CCL19	-3.89964	-2.23815	5.58089	0.0181575	0.260907	NOT
EDNRA	-2.9842	-1.52171	5.57768	0.0181908	0.260907	NOT
PNMA3	-4.05205	-2.18719	5.57755	0.0181921	0.260907	NOT
KBTBD8	-1.42696	0.249925	5.57629	0.0182053	0.260907	NOT
REXO1	0.650211	4.81936	5.5754	0.0182145	0.260907	NOT
XCL2	-3.49731	-2.36176	5.57094	0.0182609	0.26106	NOT
KANK3	0.695012	6.40022	5.57046	0.0182659	0.26106	NOT
DEF6	-1.29999	2.39492	5.57025	0.0182682	0.26106	NOT
KIF24	-1.22299	0.563866	5.56293	0.0183447	0.261592	NOT
CCDC169-SOHLH2	-4.10671	-2.12898	5.56285	0.0183455	0.261592	NOT
SPATA20	0.560887	4.89421	5.56256	0.0183485	0.261592	NOT
ARHGAP15	-3.5774	-2.34347	5.55885	0.0183875	0.261919	NOT
LAMP1	-0.777117	5.24808	5.55764	0.0184002	0.261919	NOT
ZNF154	1.24437	3.03194	5.55487	0.0184293	0.262128	NOT
SLIT1	-2.46899	-1.414	5.54498	0.0185337	0.263249	NOT
PLAC8	1.298	0.879799	5.54467	0.018537	0.263249	NOT
ABCG2	-1.20916	6.35433	5.53674	0.0186212	0.264053	NOT
PLCG2	0.561467	6.45236	5.53661	0.0186227	0.264053	NOT
RIPK2	0.671744	6.72386	5.53286	0.0186626	0.264413	NOT
NUTM1	-1.97457	-0.132237	5.52565	0.0187397	0.265299	NOT
BHLHE40	0.562912	9.8517	5.52042	0.0187957	0.265886	NOT
ST6GALNAC1	0.878814	4.34051	5.51762	0.0188259	0.265905	NOT
PAQR3	-0.633175	5.12415	5.51758	0.0188263	0.265905	NOT
B3GNT2	-0.605451	6.66972	5.51193	0.0188872	0.266559	NOT
SORL1	-2.35275	-0.686767	5.50847	0.0189246	0.266879	NOT
HEPACAM2	-2.50064	-1.77588	5.49839	0.019034	0.268214	NOT
KLF16	-1.1883	2.07599	5.49553	0.0190652	0.268297	NOT
SCUBE3	1.43916	1.53525	5.49514	0.0190693	0.268297	NOT
NAB1	-0.654118	5.48184	5.49173	0.0191066	0.268614	NOT
KRT79	-5.0929	-1.67975	5.48992	0.0191264	0.268685	NOT
PON3	-1.8393	0.733854	5.48282	0.0192043	0.26957	NOT
LRRC75A	1.03719	1.62646	5.48025	0.0192325	0.269759	NOT
HILPDA	0.895135	5.38647	5.47453	0.0192956	0.270435	NOT
SDC2	-1.76561	2.81969	5.47212	0.0193221	0.270599	NOT
IER5L	-1.46772	3.59425	5.46951	0.0193511	0.270683	NOT
FIGN	-4.2116	-2.16374	5.4689	0.0193578	0.270683	NOT
TMEM176B	2.52558	2.04082	5.46285	0.0194249	0.271362	NOT
RUSC2	0.57515	4.70257	5.46183	0.0194362	0.271362	NOT
SLPI	-0.906316	2.81392	5.458	0.0194789	0.271556	NOT
TUBA1C	-0.73935	6.51399	5.4579	0.01948	0.271556	NOT
TOP3A	0.752167	4.30443	5.45125	0.0195543	0.272384	NOT
SFTPC	-3.68879	-2.29906	5.44462	0.0196287	0.273003	NOT
CKMT2	-1.44438	0.925707	5.44461	0.0196288	0.273003	NOT
LST1	-2.65692	-1.68657	5.43794	0.0197039	0.273839	NOT
XCL1	-3.82859	-2.24385	5.43337	0.0197556	0.274348	NOT
PTGER3	-1.44398	-0.163628	5.42717	0.0198258	0.275113	NOT
BMP2	-1.03562	7.23558	5.41972	0.0199106	0.276079	NOT
B3GNT7	-1.31441	0.509658	5.41627	0.0199499	0.27629	NOT
TNRC6C	0.681581	4.25884	5.41573	0.0199561	0.27629	NOT
GALR1	-3.72208	-2.29356	5.41072	0.0200135	0.276736	NOT
APOC1	-2.51074	-1.22384	5.41026	0.0200187	0.276736	NOT
KLHL14	-1.66177	1.27601	5.3983	0.0201563	0.278167	NOT
GAL	-3.77918	-2.28557	5.39736	0.0201672	0.278167	NOT
TBC1D1	0.590773	5.50218	5.39729	0.0201681	0.278167	NOT
TMEM237	-0.736599	4.4973	5.39145	0.0202357	0.278888	NOT
DNER	-3.84267	-2.27691	5.38624	0.0202961	0.279486	NOT
BIRC7	-3.76994	-2.2878	5.38507	0.0203098	0.279486	NOT
S100A4	1.41693	6.27343	5.37456	0.0204326	0.280963	NOT
PTGS2	0.782172	7.09678	5.37119	0.020472	0.281293	NOT
FKBP1B	0.956546	3.63975	5.36778	0.020512	0.28159	NOT
PTPN5	1.73687	2.70459	5.36672	0.0205246	0.28159	NOT
IPCEF1	1.01867	1.89327	5.3648	0.0205472	0.281688	NOT
SH3RF3	0.812195	3.52795	5.36218	0.020578	0.281899	NOT
B4GALT1	0.645114	5.46126	5.34561	0.0207746	0.284377	NOT
PLBD1	-1.07329	3.10239	5.33763	0.0208698	0.285466	NOT
TEAD3	-1.57123	0.920717	5.33552	0.0208951	0.285598	NOT
PSAPL1	-4.25108	-2.0747	5.33414	0.0209116	0.285609	NOT
PRKAB2	-0.747134	3.11745	5.32996	0.0209619	0.286037	NOT
ADTRP	-1.9387	-0.258604	5.32892	0.0209744	0.286037	NOT
MYO7A	-1.38577	3.46144	5.32696	0.020998	0.286114	NOT
COL26A1	-4.06916	-2.15713	5.32585	0.0210114	0.286114	NOT
STK17B	-0.812593	3.45937	5.31787	0.0211078	0.287211	NOT
BRCA1	-0.950424	2.49201	5.29942	0.0213326	0.290053	NOT
ASPM	-1.73628	0.169172	5.29472	0.0213902	0.290489	NOT
ANGPT1	2.33685	-1.06733	5.2942	0.0213965	0.290489	NOT
CERK	0.583606	4.51252	5.29194	0.0214244	0.29065	NOT
TUBG1	0.631435	4.87979	5.28743	0.0214799	0.291186	NOT
CYCS	-0.635926	7.82274	5.28432	0.0215183	0.29149	NOT
LRRC36	-3.37262	-2.40107	5.27785	0.0215984	0.292357	NOT
TAF7	-0.692935	8.04904	5.26462	0.0217631	0.294368	NOT
HSD11B1	-4.52901	-1.97288	5.26227	0.0217926	0.294548	NOT
STARD10	-0.830743	3.545	5.2578	0.0218486	0.294903	NOT
GSTM2	-1.01851	4.48744	5.25759	0.0218513	0.294903	NOT
MEDAG	0.978191	3.85914	5.24724	0.0219817	0.296443	NOT
SYT9	-3.20489	-1.80828	5.24451	0.0220162	0.296528	NOT
ASB1	-1.72688	0.887537	5.24416	0.0220205	0.296528	NOT
ADAM11	1.95849	-0.757351	5.23866	0.0220903	0.297248	NOT
FOXF2	-3.70845	-2.29413	5.2234	0.022285	0.299472	NOT
SERPINB1	0.610845	8.33493	5.22312	0.0222885	0.299472	NOT
HORMAD1	-2.47055	-0.842481	5.2197	0.0223324	0.299812	NOT
BSN	1.44318	0.0480273	5.21747	0.022361	0.299812	NOT
WFIKKN2	-3.77398	-2.28602	5.21532	0.0223887	0.299812	NOT
GPR151	4.01933	-2.29777	5.21529	0.0223891	0.299812	NOT
HEPH	2.33685	-0.88004	5.21475	0.0223961	0.299812	NOT
DPEP2	1.09421	1.51936	5.21328	0.022415	0.299844	NOT
PACS1	0.607849	5.53975	5.21165	0.022436	0.299905	NOT
FAM183A	-3.72782	-2.2939	5.20475	0.0225253	0.300853	NOT
RASD1	-1.99556	3.03022	5.20275	0.0225512	0.300853	NOT
CD53	-2.38603	-0.909993	5.20234	0.0225565	0.300853	NOT
THBS1	0.990009	6.10345	5.19821	0.0226101	0.301347	NOT
PCDH7	-1.1148	2.8967	5.19482	0.0226543	0.301715	NOT
SHANK2	-3.69362	-2.29804	5.19276	0.0226812	0.301852	NOT
STAC	3.62865	-2.46034	5.18047	0.0228421	0.303772	NOT
ATP6V1B1	-2.83726	-0.989449	5.17894	0.0228623	0.303818	NOT
HEY2	1.51379	0.0250498	5.17634	0.0228965	0.303976	NOT
LMO7	-1.23527	1.75955	5.17447	0.0229211	0.303976	NOT
LDHC	-2.63197	-0.881885	5.17424	0.0229242	0.303976	NOT
PRAF2	0.570078	5.53827	5.15093	0.0232339	0.30771	NOT
FASN	-1.24311	0.74686	5.1505	0.0232396	0.30771	NOT
TMEM221	2.31305	-1.8327	5.12686	0.0235584	0.311561	NOT
C2orf16	3.63483	-2.49768	5.12639	0.0235647	0.311561	NOT
UBN1	0.569847	5.84332	5.12444	0.0235912	0.311685	NOT
OAF	0.649202	6.16738	5.11786	0.0236808	0.312641	NOT
GPRC5D	-2.54047	-1.73293	5.1037	0.0238749	0.314975	NOT
CHRM1	-1.95352	-0.81284	5.1021	0.023897	0.315038	NOT
OR51Q1	4.01782	-2.29777	5.09957	0.0239317	0.315268	NOT
CDH23	1.20342	3.75327	5.09246	0.02403	0.316218	NOT
MAK	-0.992408	3.41077	5.09185	0.0240386	0.316218	NOT
PYGL	-0.795887	4.03479	5.09031	0.0240599	0.31627	NOT
WDR88	3.08401	-2.23424	5.08815	0.0240898	0.316414	NOT
SALL4	-4.01513	-2.19221	5.08702	0.0241056	0.316414	NOT
VCX	3.6283	-2.49732	5.08291	0.0241628	0.316773	NOT
SLCO1B3	3.54679	-2.5045	5.08256	0.0241677	0.316773	NOT
TNNT2	-2.99679	-1.92205	5.07845	0.024225	0.317295	NOT
RORB	-2.34245	1.38468	5.06037	0.024479	0.320392	NOT
SLC22A1	-3.5516	-2.3468	5.05182	0.0246001	0.32157	NOT
SPRR1A	-2.45311	0.778806	5.05152	0.0246043	0.32157	NOT
FSTL5	-4.53012	-1.92874	5.04955	0.0246323	0.321704	NOT
SYNGR1	-0.892705	2.99068	5.04652	0.0246754	0.322036	NOT
SCN1B	0.716292	5.44178	5.03845	0.0247906	0.3231	NOT
SERAC1	0.679839	3.83807	5.03833	0.0247924	0.3231	NOT
RXRG	-1.43291	0.724686	5.03422	0.0248513	0.323635	NOT
NICN1	0.595671	4.49852	5.0319	0.0248845	0.323837	NOT
TRPA1	-3.49079	-2.36448	5.02864	0.0249314	0.324215	NOT
TOP2A	-1.46234	2.62246	5.02592	0.0249706	0.324493	NOT
TNIK	-3.52403	-2.35112	5.01753	0.025092	0.325838	NOT
KCNA1	-4.33865	-2.05785	5.01431	0.0251386	0.32621	NOT
NPR1	0.755297	6.11519	5.00996	0.0252018	0.32658	NOT
CYP26A1	-4.16299	-2.17094	5.00989	0.025203	0.32658	NOT
SLC44A3	-1.21318	1.19114	5.00668	0.0252498	0.326845	NOT
CBR3	0.861395	6.21503	5.00602	0.0252593	0.326845	NOT
TUBB2A	-0.841425	6.53304	5.00121	0.0253296	0.327469	NOT
OR7A5	-3.26899	-1.79098	5.00026	0.0253435	0.327469	NOT
CADPS	-2.65033	-2.06186	4.995	0.0254206	0.327941	NOT
ADGRG5	-4.13329	-2.14569	4.99412	0.0254335	0.327941	NOT
TUBAL3	1.77288	2.45524	4.99313	0.0254481	0.327941	NOT
BEX5	-1.17848	1.80387	4.99084	0.0254818	0.327941	NOT
CYP27B1	-1.79293	0.445298	4.99068	0.0254842	0.327941	NOT
ALX1	-2.29698	-0.825227	4.99041	0.0254881	0.327941	NOT
SLC19A2	-1.10299	3.47385	4.9842	0.0255798	0.328889	NOT
ATP13A5	-3.80099	-2.25391	4.98154	0.0256192	0.329123	NOT
LRRC75B	-0.974974	1.98007	4.98052	0.0256342	0.329123	NOT
LIPH	-3.60096	-1.61785	4.9776	0.0256776	0.329186	NOT
GOLM1	0.662319	5.08638	4.97609	0.0257001	0.329186	NOT
SRGAP3	-1.54783	0.22457	4.97596	0.0257019	0.329186	NOT
KLHL13	-1.36308	2.38096	4.97532	0.0257115	0.329186	NOT
NOTCH4	0.626478	5.6568	4.97244	0.0257543	0.329503	NOT
TOR4A	1.1018	0.745315	4.96429	0.025876	0.330827	NOT
EHD3	-1.43195	4.19269	4.96148	0.025918	0.331132	NOT
CNTFR	-3.3629	-2.40208	4.9573	0.0259807	0.3317	NOT
FMNL1	1.16547	-0.0136087	4.95355	0.0260372	0.332189	NOT
CEL	-3.49448	-2.36428	4.94894	0.0261067	0.332772	NOT
TFCP2L1	-1.35641	0.422204	4.94809	0.0261195	0.332772	NOT
LGALSL	-0.724028	5.88184	4.94396	0.026182	0.333335	NOT
GMNC	-2.61588	-1.72331	4.93791	0.0262738	0.33427	NOT
KCNV2	2.82158	-1.98792	4.93563	0.0263085	0.334478	NOT
TCHH	-1.79623	1.51762	4.93287	0.0263505	0.334778	NOT
KLK13	-2.47913	-1.76717	4.9278	0.026428	0.335529	NOT
TTC30A	-0.824862	3.62172	4.92	0.0265476	0.336812	NOT
HAP1	-3.20294	-2.45128	4.91795	0.0265791	0.336977	NOT
ITGB5	-0.945606	3.7453	4.90937	0.0267113	0.338418	NOT
PANK1	-1.08338	1.12377	4.90505	0.0267783	0.33903	NOT
CARHSP1	0.670322	5.45823	4.89631	0.0269141	0.340513	NOT
EFCAB13	0.748619	4.73941	4.8903	0.027008	0.34109	NOT
CYSLTR2	-2.59669	-1.21504	4.89023	0.027009	0.34109	NOT
KCNJ1	-1.87985	-0.200901	4.88923	0.0270247	0.34109	NOT
SERPINB3	-3.1273	-1.1291	4.88847	0.0270366	0.34109	NOT
HSPB2	-3.58605	-2.34227	4.88621	0.027072	0.34109	NOT
PRKCG	3.41975	-2.48235	4.88621	0.0270721	0.34109	NOT
SLC31A2	-0.705667	4.47503	4.88459	0.0270975	0.341123	NOT
FAM72A	-1.17556	2.88199	4.88354	0.027114	0.341123	NOT
SPATA18	-1.83865	0.479329	4.88246	0.0271309	0.341123	NOT
C1D	-0.807499	4.81951	4.87755	0.0272082	0.341708	NOT
IQGAP3	-1.95447	-1.15773	4.87712	0.027215	0.341708	NOT
TUBB2B	-0.966042	2.01301	4.87266	0.0272855	0.342357	NOT
CRMP1	-2.7896	-1.60882	4.86988	0.0273294	0.34255	NOT
NKD2	-1.77494	-0.799953	4.86931	0.0273385	0.34255	NOT
ADAMTS18	1.66709	1.78879	4.86212	0.0274526	0.343743	NOT
KRT6C	-2.98878	-1.36699	4.86039	0.0274801	0.343851	NOT
ING2	-0.770736	3.52118	4.85857	0.0275091	0.343956	NOT
NCOR2	0.669113	5.8237	4.85615	0.0275477	0.343956	NOT
SCARA5	-3.55954	-2.34617	4.85533	0.0275609	0.343956	NOT
PRKAA2	1.15786	1.51646	4.85513	0.0275641	0.343956	NOT
FN3KRP	0.628653	4.85284	4.85233	0.0276089	0.344279	NOT
CD320	0.688522	6.43913	4.8495	0.0276541	0.344607	NOT
FBXO2	-1.62335	-0.319996	4.8466	0.0277007	0.344952	NOT
MAMLD1	0.765534	3.43948	4.83836	0.0278333	0.346366	NOT
ASCL2	-1.49588	0.338648	4.83644	0.0278643	0.346514	NOT
NUP210	-2.1852	-1.18819	4.83491	0.027889	0.346571	NOT
PIWIL1	-4.12676	-2.14691	4.83234	0.0279307	0.346571	NOT
SLC2A5	-2.74868	-1.0441	4.83208	0.0279349	0.346571	NOT
NT5DC2	-1.34044	0.444119	4.8311	0.0279508	0.346571	NOT
DLG5	-1.1061	2.56422	4.83028	0.027964	0.346571	NOT
LCN2	2.61802	-1.3617	4.82435	0.0280604	0.347529	NOT
CLIC3	-1.69321	0.251572	4.82309	0.028081	0.347548	NOT
HCLS1	0.772252	3.04575	4.8175	0.0281721	0.348439	NOT
ZFHX4	-3.00365	-1.8992	4.81373	0.0282339	0.348965	NOT
MEGF11	-1.40818	0.574528	4.81195	0.028263	0.349081	NOT
SLC5A10	-1.61844	-0.25024	4.81059	0.0282854	0.349081	NOT
GHRHR	3.8786	-2.34237	4.80861	0.0283178	0.349081	NOT
PIP5KL1	1.48158	-0.000245975	4.80743	0.0283373	0.349081	NOT
CCDC180	-3.83502	-0.687458	4.80621	0.0283573	0.349081	NOT
C1QTNF6	0.843398	2.54255	4.80615	0.0283583	0.349081	NOT
ACSM3	-1.33716	0.0765063	4.80354	0.0284013	0.349374	NOT
PKN3	0.627212	5.05863	4.79832	0.0284874	0.350197	NOT
TSPEAR	-2.94486	-1.86977	4.78675	0.0286795	0.35232	NOT
FUT1	-0.635507	5.64164	4.7855	0.0287004	0.352339	NOT
HELZ2	0.886814	4.92526	4.78425	0.0287211	0.352356	NOT
SERTAD2	-0.692807	6.36438	4.77674	0.0288467	0.353659	NOT
IRF1	0.540877	9.70419	4.77109	0.0289416	0.354583	NOT
PIP5K1C	0.57782	5.12569	4.76313	0.0290757	0.355844	NOT
CTSL	0.63094	6.88651	4.76187	0.029097	0.355844	NOT
PLCXD3	1.16585	4.89199	4.7615	0.0291032	0.355844	NOT
DACH2	3.47992	-2.50855	4.75751	0.0291707	0.35643	NOT
JPH2	-3.28992	-1.7683	4.74963	0.0293046	0.357827	NOT
RGS10	-1.73227	-0.454761	4.74406	0.0293997	0.358386	NOT
MSI2	-1.45441	0.254382	4.74349	0.0294093	0.358386	NOT
RARRES1	1.34243	-0.276878	4.74349	0.0294094	0.358386	NOT
HIF3A	0.96389	5.43222	4.74009	0.0294675	0.358853	NOT
CHI3L1	-1.81507	-0.0523062	4.73383	0.0295749	0.35987	NOT
PGAP3	0.640427	5.21843	4.73263	0.0295957	0.35987	NOT
CLEC14A	0.710454	9.187	4.73177	0.0296103	0.35987	NOT
TMEM45B	-1.17828	0.934192	4.72984	0.0296436	0.360035	NOT
FOSB	-0.982433	8.46276	4.72762	0.0296819	0.360218	NOT
IVNS1ABP	-0.807985	7.38062	4.72653	0.0297007	0.360218	NOT
LY9	-3.34662	-2.41154	4.72553	0.029718	0.360218	NOT
FABP5	1.13729	7.51771	4.72017	0.0298107	0.361101	NOT
NIM1K	-1.89251	-0.939951	4.71524	0.0298964	0.361897	NOT
P2RY10	-3.35328	-2.40314	4.7089	0.0300068	0.362926	NOT
MPP6	-1.15249	0.762614	4.70808	0.0300212	0.362926	NOT
WDR47	-0.521385	5.83596	4.7047	0.0300803	0.363399	NOT
ACOT7	0.766182	3.25057	4.69963	0.0301691	0.364146	NOT
PCDHGC4	-3.75451	-2.27785	4.69889	0.0301822	0.364146	NOT
BMP1	0.62186	4.63264	4.69744	0.0302077	0.364212	NOT
WDR63	-1.71179	0.0363078	4.69527	0.0302457	0.364286	NOT
BEX2	-1.37786	1.75115	4.69482	0.0302538	0.364286	NOT
EDIL3	-2.42049	5.29864	4.69053	0.0303293	0.364954	NOT
VSIG8	-1.5818	-0.177759	4.68819	0.0303706	0.36521	NOT
PIDD1	0.793206	2.80991	4.68294	0.0304636	0.366086	NOT
SGCE	1.45752	1.3628	4.68009	0.0305141	0.366191	NOT
CTNNBIP1	-0.718758	4.21188	4.67997	0.0305163	0.366191	NOT
COL14A1	-2.8772	-1.54928	4.67905	0.0305326	0.366191	NOT
ULBP2	-1.44737	2.60879	4.67772	0.0305563	0.366234	NOT
GLIS1	-3.68206	-2.29935	4.6753	0.0305994	0.366508	NOT
CCL3	-3.75741	-2.27378	4.66722	0.0307437	0.367994	NOT
SMAD6	0.964722	2.19233	4.66352	0.0308099	0.368545	NOT
SUGCT	-0.998096	1.04477	4.65735	0.0309208	0.369629	NOT
RBM47	-1.10091	2.19193	4.65447	0.0309729	0.370008	NOT
PODXL2	-1.33881	0.492629	4.64937	0.0310649	0.370864	NOT
LRRIQ1	-1.07954	1.16137	4.6444	0.031155	0.371696	NOT
BMP2K	-0.605962	4.28328	4.64062	0.0312237	0.372272	NOT
STMN3	0.667922	3.43459	4.63616	0.0313049	0.372996	NOT
ZFP1	-0.716701	4.10165	4.63144	0.0313912	0.373779	NOT
PHF24	-2.72425	-2.02391	4.62202	0.031564	0.375543	NOT
ARHGAP30	-1.39148	0.0302857	4.62112	0.0315806	0.375543	NOT
AUTS2	-1.20674	2.68412	4.61769	0.0316439	0.37605	NOT
STXBP2	-1.27731	1.68118	4.6163	0.0316695	0.376109	NOT
SCN4B	-3.63356	-2.30638	4.60487	0.0318812	0.378377	NOT
SNAI3	-3.40278	-2.39647	4.60044	0.0319638	0.379038	NOT
HAMP	-3.72633	-2.29267	4.59964	0.0319786	0.379038	NOT
RNF150	-3.42221	-2.39377	4.5978	0.0320129	0.379198	NOT
DHX58	0.626514	3.8628	4.59652	0.0320369	0.379235	NOT
PCSK9	-2.86453	-1.52669	4.59405	0.0320831	0.379536	NOT
TMEM80	-0.605629	4.15517	4.58414	0.0322692	0.380804	NOT
ZNF655	-0.572254	4.65209	4.58342	0.0322826	0.380804	NOT
KPRP	-2.82341	-2.02777	4.58295	0.0322916	0.380804	NOT
L3MBTL4	-0.688945	3.28971	4.5829	0.0322926	0.380804	NOT
TNS1	0.696571	6.7512	4.58277	0.0322949	0.380804	NOT
TH	-2.86755	-1.98191	4.57489	0.0324438	0.382068	NOT
SYN1	-2.72129	-2.05383	4.57488	0.0324441	0.382068	NOT
MMP16	1.25634	2.98677	4.56587	0.0326151	0.383833	NOT
TEF	-1.06784	3.92205	4.56412	0.0326485	0.383979	NOT
GLRB	-3.88545	-2.21293	4.56275	0.0326745	0.384037	NOT
YBX2	-3.86754	-2.27567	4.55863	0.0327532	0.384713	NOT
THRSP	-3.05539	-1.4596	4.54506	0.0330139	0.387524	NOT
KRT222	0.824793	3.53799	4.54223	0.0330685	0.387678	NOT
EPCAM	-1.44705	0.800449	4.54217	0.0330696	0.387678	NOT
PROSER2	0.742289	3.15897	4.53619	0.0331854	0.388786	NOT
FEZ1	-0.989121	1.5792	4.53495	0.0332094	0.388817	NOT
LIPI	-3.19723	-2.45185	4.52771	0.0333501	0.390214	NOT
SULT1B1	3.79993	-2.40941	4.51613	0.0335766	0.392612	NOT
ZBED1	0.555383	5.85555	4.50874	0.033722	0.394059	NOT
C7	1.40883	6.9159	4.5041	0.0338136	0.394875	NOT
TOB2	-0.540017	6.19785	4.50026	0.0338897	0.39551	NOT
ATP6V0C	-0.734561	5.18967	4.4985	0.0339247	0.395665	NOT
ALOX5AP	-3.47315	-1.6862	4.49453	0.0340035	0.396153	NOT
SLC2A10	-1.29254	1.07015	4.4942	0.0340101	0.396153	NOT
HAPLN3	0.582505	7.73696	4.49111	0.0340715	0.396615	NOT
SYNJ2BP-COX16	0.774651	3.7924	4.48724	0.0341488	0.397261	NOT
ARL8A	-0.7608	3.63938	4.48584	0.0341768	0.397333	NOT
SLAIN1	1.29408	0.065586	4.48128	0.034268	0.398139	NOT
CDC42SE2	-0.580595	7.11767	4.47911	0.0343117	0.398392	NOT
HBA1	1.77569	-0.0873563	4.47797	0.0343344	0.398402	NOT
ADAM19	1.27413	0.122592	4.46888	0.0345175	0.400102	NOT
PCDHGA10	0.932437	2.05631	4.46852	0.0345249	0.400102	NOT
PIM3	0.595003	8.82319	4.46225	0.0346518	0.401222	NOT
SOX10	-1.85942	-1.27192	4.46157	0.0346656	0.401222	NOT
PKMYT1	-2.1997	-0.501097	4.45213	0.0348577	0.403189	NOT
ME1	-1.50907	2.15915	4.44701	0.0349625	0.403783	NOT
DPP4	0.99091	2.00531	4.44699	0.0349628	0.403783	NOT
CLNK	-3.69671	-2.29702	4.44637	0.0349756	0.403783	NOT
APOL2	0.580749	4.41603	4.43708	0.0351663	0.405728	NOT
ANO5	-3.26543	-2.43265	4.43288	0.035253	0.40647	NOT
SSC5D	-1.38901	0.0856237	4.43082	0.0352955	0.406703	NOT
CORO2A	0.502135	5.63703	4.42587	0.0353981	0.407391	NOT
LRGUK	-1.6886	-0.558977	4.42578	0.0354	0.407391	NOT
SIM2	-2.78216	-1.62924	4.42421	0.0354326	0.407508	NOT
ITM2A	-0.570586	9.69906	4.42062	0.0355071	0.408108	NOT
PNMT	1.03854	1.89429	4.41326	0.0356605	0.409	NOT
SIX3	2.99763	-2.2943	4.41306	0.0356648	0.409	NOT
ST3GAL6	-0.606611	4.1528	4.41287	0.0356687	0.409	NOT
MRGPRF	-3.7421	-2.29034	4.41259	0.0356746	0.409	NOT
SYDE2	-1.16026	0.534423	4.40351	0.035865	0.410924	NOT
GATA6	0.614198	3.93441	4.40154	0.0359065	0.411141	NOT
TENM1	-2.80654	-1.99429	4.39997	0.0359396	0.411261	NOT
SEMA4A	-1.16419	3.88254	4.39546	0.0360347	0.41209	NOT
GPC4	-1.5849	1.01497	4.39309	0.0360848	0.412405	NOT
ENTPD7	-0.743603	3.11137	4.39138	0.036121	0.412498	NOT
MORC4	-0.686565	3.13708	4.39057	0.0361383	0.412498	NOT
CTDSPL	-0.680251	3.88765	4.38324	0.036294	0.414016	NOT
MLIP	1.53963	1.05805	4.38177	0.0363252	0.414103	NOT
PLA2G7	-2.13992	-1.08147	4.38064	0.0363495	0.414103	NOT
TAC1	-4.42791	-1.2176	4.37898	0.0363849	0.414103	NOT
CRAT	0.640849	5.02967	4.37785	0.0364089	0.414103	NOT
FAM102A	-0.833014	2.98802	4.37755	0.0364154	0.414103	NOT
PLS1	-1.50053	0.475083	4.37448	0.036481	0.41459	NOT
TTYH1	-3.53636	-2.3485	4.3705	0.0365662	0.414971	NOT
VAT1	0.672727	7.52986	4.37029	0.0365707	0.414971	NOT
MYBL2	-1.88152	-0.68633	4.36972	0.0365829	0.414971	NOT
C6	1.62152	0.0990724	4.3582	0.0368312	0.417272	NOT
SRF	-0.951495	4.1552	4.35818	0.0368316	0.417272	NOT
EHD2	0.588901	8.40862	4.35574	0.0368844	0.417611	NOT
UGT1A7	-4.03756	-2.15315	4.35321	0.0369393	0.417971	NOT
EFCAB12	-2.19547	-1.36711	4.34852	0.0370411	0.418863	NOT
GYPA	-3.2002	-2.45978	4.33848	0.0372601	0.421078	NOT
ASB15	-3.7815	-2.28536	4.33245	0.0373924	0.422312	NOT
OR2L13	-3.53808	-2.34889	4.32923	0.0374632	0.422492	NOT
SLIT2	-3.40264	-2.39579	4.32902	0.0374678	0.422492	NOT
MAP4	0.526107	7.73326	4.32711	0.0375099	0.422492	NOT
PARP3	0.639379	3.48979	4.327	0.0375123	0.422492	NOT
KRT2	-2.00712	6.29758	4.32555	0.0375442	0.422492	NOT
FES	0.576201	6.05929	4.32496	0.0375573	0.422492	NOT
ISM1	-1.10499	2.4518	4.32435	0.0375708	0.422492	NOT
BUB1B	-1.42056	0.271622	4.32197	0.0376234	0.42275	NOT
POU5F2	3.55435	-2.4365	4.32121	0.0376403	0.42275	NOT
RBP4	1.25744	3.2801	4.31895	0.0376901	0.42305	NOT
RPL22L1	-0.691683	4.12705	4.31737	0.0377251	0.423182	NOT
FAM189A2	0.963077	3.66871	4.3137	0.0378066	0.423664	NOT
FCER2	3.55416	-2.4365	4.31162	0.0378528	0.423664	NOT
TOX2	1.1959	3.05173	4.31145	0.0378568	0.423664	NOT
VSTM4	0.626967	3.86049	4.30978	0.0378939	0.423664	NOT
TCF7	-0.91882	2.76221	4.30815	0.0379301	0.423664	NOT
PLTP	-0.688937	3.78327	4.30778	0.0379384	0.423664	NOT
CTU2	0.7753	3.07495	4.30744	0.0379461	0.423664	NOT
VASN	-1.82136	0.22272	4.30707	0.0379543	0.423664	NOT
LAMA5	0.697437	8.53811	4.30363	0.0380311	0.424261	NOT
SEMA6B	0.54204	4.92721	4.30247	0.038057	0.424291	NOT
CTNNA2	-3.66589	-2.33462	4.29372	0.0382534	0.426219	NOT
NAP1L5	0.811906	3.56861	4.29166	0.0382997	0.426473	NOT
PPFIA2	2.58903	-2.14841	4.2882	0.0383778	0.426822	NOT
WNT9B	1.72294	-0.570384	4.28723	0.0383996	0.426822	NOT
KIF1A	-2.54136	-1.69762	4.28658	0.0384143	0.426822	NOT
GABRP	1.04661	0.923036	4.28612	0.0384248	0.426822	NOT
TTLL7	-1.22175	0.361842	4.26864	0.0388219	0.43074	NOT
PCDHGA4	1.25184	0.983624	4.26852	0.0388248	0.43074	NOT
USP6	1.18702	1.64566	4.26211	0.0389716	0.431692	NOT
RASL10B	-3.17085	-2.45532	4.26155	0.0389844	0.431692	NOT
GAS2L2	-3.58514	-2.34175	4.26064	0.0390053	0.431692	NOT
MS4A6A	1.74415	-0.381236	4.26063	0.0390054	0.431692	NOT
ITSN2	0.635394	6.18965	4.25551	0.0391231	0.432731	NOT
BNC2	0.554277	4.86793	4.24818	0.0392923	0.434189	NOT
KRT86	-3.44972	-2.37079	4.24774	0.0393026	0.434189	NOT
NID1	0.693334	5.66174	4.24424	0.0393836	0.43482	NOT
ATP1B1	-1.22292	1.21246	4.24282	0.0394166	0.434921	NOT
ALPK3	1.74012	0.358245	4.23847	0.0395178	0.435553	NOT
ABCB9	0.96749	0.629181	4.23826	0.0395225	0.435553	NOT
HEG1	0.621946	8.00851	4.23727	0.0395457	0.435553	NOT
HSPA12B	0.7162	5.98043	4.2353	0.0395916	0.435795	NOT
RFPL1	3.29145	-2.584	4.23317	0.0396412	0.436078	NOT
FBN3	3.61871	-1.95045	4.23207	0.0396671	0.436099	NOT
PDE1B	-3.21682	-2.4496	4.2295	0.0397271	0.436495	NOT
LGALS7	-2.83112	4.70454	4.22672	0.0397922	0.436946	NOT
ATP10B	-2.56534	-2.10769	4.223	0.0398796	0.437642	NOT
ABCA3	0.692028	3.43916	4.21886	0.039977	0.43827	NOT
HMOX2	0.529962	5.23333	4.21852	0.039985	0.43827	NOT
C10orf90	-3.51522	-2.35132	4.21741	0.0400111	0.438293	NOT
ZMYND15	-1.21334	-0.142787	4.21539	0.0400589	0.438525	NOT
PDLIM7	0.631118	5.02039	4.21447	0.0400805	0.438525	NOT
HS3ST5	-3.48051	-2.356	4.20593	0.0402828	0.440269	NOT
CNTF	-4.05808	-2.19784	4.20534	0.0402968	0.440269	NOT
GPRIN3	1.32737	0.0235541	4.20468	0.0403125	0.440269	NOT
SLC6A8	-1.51641	2.2669	4.19831	0.0404643	0.441663	NOT
PRTG	-1.02512	2.53671	4.197	0.0404956	0.441739	NOT
IVL	-1.98444	1.67543	4.19437	0.0405584	0.442159	NOT
PCDHGA1	2.71003	-1.82539	4.19248	0.0406036	0.442307	NOT
XXYLT1	0.714141	3.69713	4.19178	0.0406205	0.442307	NOT
BICD1	0.570318	4.28203	4.18801	0.0407109	0.443026	NOT
CXCR3	-3.1987	-2.45153	4.1861	0.0407569	0.443261	NOT
MMP28	0.747263	6.84013	4.17784	0.0409559	0.445161	NOT
RGS6	-3.87556	-1.40997	4.17618	0.0409959	0.445235	NOT
PCMTD2	-0.615706	6.12596	4.17553	0.0410117	0.445235	NOT
CRIP2	0.602803	9.44294	4.17327	0.0410665	0.445564	NOT
C1orf35	0.605732	3.77224	4.16493	0.041269	0.447495	NOT
ASL	0.501732	5.83777	4.15872	0.0414206	0.448871	NOT
C1QL1	2.78376	-2.28441	4.15547	0.0415003	0.449467	NOT
DLK2	-0.987155	1.65993	4.15368	0.041544	0.449673	NOT
RNF125	0.618202	6.92372	4.14764	0.0416926	0.451013	NOT
IGSF11	-1.61734	-1.04669	4.14583	0.0417372	0.451228	NOT
ARMC3	-3.21904	-2.44945	4.14187	0.041835	0.451833	NOT
WDFY4	2.08616	-0.860276	4.14155	0.0418428	0.451833	NOT
KDM4E	-2.87332	-1.98048	4.13971	0.0418884	0.452057	NOT
PPP4R4	-1.94297	-0.160683	4.13261	0.0420645	0.453383	NOT
GFOD1	0.644647	6.29987	4.13213	0.0420765	0.453383	NOT
SLC5A1	-1.76505	-0.337039	4.13174	0.042086	0.453383	NOT
GRM8	-3.18232	-2.45421	4.13005	0.042128	0.453567	NOT
FAM222A	-1.796	-0.499777	4.12264	0.0423131	0.455291	NOT
KCNS1	-3.40807	-1.65405	4.11991	0.0423813	0.455756	NOT
FKBPL	-0.719936	3.78534	4.11624	0.0424733	0.456339	NOT
DTWD1	-0.596221	4.86315	4.1151	0.042502	0.456339	NOT
SLC39A10	-0.485705	6.40342	4.11475	0.0425108	0.456339	NOT
NUAK1	0.648044	7.02613	4.11073	0.0426121	0.457034	NOT
PTCH2	-1.45198	-0.326057	4.11004	0.0426294	0.457034	NOT
C11orf88	1.54309	-1.11616	4.10919	0.0426509	0.457034	NOT
ARFRP1	0.515298	5.70513	4.10232	0.0428244	0.458625	NOT
PPP1R36	0.78448	3.02983	4.09933	0.0429001	0.459165	NOT
TMC4	1.4919	-0.267066	4.09701	0.042959	0.459526	NOT
CARD9	-2.14445	-1.47801	4.09055	0.0431236	0.461015	NOT
KCNJ13	-1.08781	1.02205	4.08896	0.0431641	0.46113	NOT
PEG3	-1.20816	1.02057	4.08814	0.0431851	0.46113	NOT
KLRK1	-2.70585	-1.53125	4.08551	0.0432523	0.461578	NOT
ADD3	-0.49596	6.45332	4.0824	0.0433321	0.462159	NOT
TRPM2	-2.39335	-1.51435	4.0813	0.0433603	0.462188	NOT
TRIM16L	-1.24511	3.21003	4.08017	0.0433894	0.462228	NOT
BHLHE41	-1.80911	3.04234	4.07535	0.0435132	0.463276	NOT
ROR1	-1.27551	-0.0463684	4.07324	0.0435678	0.463365	NOT
KIF13B	0.64515	4.90726	4.07305	0.0435725	0.463365	NOT
CDC20B	-3.99067	-2.2269	4.07172	0.0436068	0.463459	NOT
TUBB3	0.911966	2.51345	4.06753	0.0437151	0.464339	NOT
SLC7A4	-3.37055	-2.39996	4.06362	0.0438164	0.464469	NOT
PCDHGA7	1.26882	-0.352225	4.06334	0.0438237	0.464469	NOT
DERL3	-3.27115	-1.77628	4.06322	0.0438268	0.464469	NOT
PCDHA13	3.12593	-2.56756	4.06312	0.0438294	0.464469	NOT
ASTE1	-0.603086	4.07354	4.05994	0.0439122	0.465076	NOT
CYP2A7	3.17148	-2.58494	4.05506	0.0440391	0.465912	NOT
SLC4A11	-2.79955	-1.99614	4.05494	0.0440423	0.465912	NOT
CHGA	-3.57368	-2.34324	4.05229	0.0441115	0.46598	NOT
NBL1	-0.574461	6.96238	4.05192	0.0441213	0.46598	NOT
RAB41	-2.02707	-1.46731	4.04956	0.0441829	0.46598	NOT
FAAH2	-0.799434	2.66985	4.04953	0.0441836	0.46598	NOT
MAPRE3	-0.772094	2.80809	4.04879	0.044203	0.46598	NOT
MECOM	0.458588	6.46483	4.04846	0.0442118	0.46598	NOT
TMEM51	-0.94925	2.94376	4.04784	0.0442279	0.46598	NOT
TNC	1.21112	3.83486	4.0439	0.0443313	0.466799	NOT
RASSF9	0.939126	5.15749	4.04193	0.0443831	0.467074	NOT
OAS2	0.597327	6.3064	4.03885	0.044464	0.467656	NOT
URI1	-0.511887	4.56136	4.03592	0.0445415	0.4682	NOT
SESN3	1.06688	3.73157	4.03234	0.0446361	0.468924	NOT
SIRT4	-1.69997	-0.588391	4.02656	0.0447891	0.470008	NOT
CENPU	-0.789304	3.42433	4.02612	0.0448009	0.470008	NOT
ADM2	-1.53216	1.59927	4.02538	0.0448205	0.470008	NOT
KCNJ8	-3.39432	-2.39685	4.02455	0.0448426	0.470008	NOT
PCDH10	-1.68422	0.707855	4.0197	0.0449718	0.470929	NOT
PPP1R13B	0.50788	5.88366	4.01931	0.0449822	0.470929	NOT
ACSM5	-3.30471	-2.40843	4.0177	0.045025	0.471043	NOT
HGF	-0.872714	3.10666	4.01627	0.0450634	0.471043	NOT
SEMA5A	-1.2035	0.795393	4.01599	0.0450707	0.471043	NOT
KIFC2	-1.09872	2.27053	4.01458	0.0451085	0.471138	NOT
ING3	-0.544246	4.91965	4.01327	0.0451434	0.471138	NOT
OR1L8	2.74128	-2.34242	4.01275	0.0451574	0.471138	NOT
DND1	0.855535	2.28422	4.00937	0.045248	0.471813	NOT
FAM180B	-3.28889	-2.42433	4.00536	0.0453559	0.472629	NOT
ADAMTS13	1.22971	0.303824	4.00425	0.0453858	0.472629	NOT
DLG3	-1.13112	0.729973	4.00319	0.0454141	0.472629	NOT
TMEM171	1.45237	-0.547318	4.00238	0.0454362	0.472629	NOT
SLC7A7	-0.794562	3.68996	4.00152	0.0454592	0.472629	NOT
NKAIN1	-3.50973	-2.35256	4.00067	0.0454821	0.472629	NOT
RC3H2	0.536425	4.93651	3.9986	0.045538	0.472739	NOT
DDO	1.38163	-0.492843	3.99677	0.0455875	0.472739	NOT
SGSM1	-0.680346	4.18185	3.99664	0.045591	0.472739	NOT
SLC22A23	-0.902381	4.1675	3.99644	0.0455964	0.472739	NOT
TMSB4Y	0.942585	2.05211	3.98936	0.0457885	0.474393	NOT
KCTD6	-0.675065	3.8631	3.98864	0.0458081	0.474393	NOT
DKK4	1.36361	2.61683	3.98133	0.0460073	0.475969	NOT
GBP4	0.598126	8.00171	3.98113	0.0460126	0.475969	NOT
CYP4F12	-0.960486	3.66574	3.97857	0.0460826	0.476244	NOT
MMP12	-3.81289	-2.25111	3.97793	0.0461001	0.476244	NOT
ATP2A1	1.5731	-1.20137	3.97729	0.0461176	0.476244	NOT
SLC6A4	1.02878	1.2306	3.97415	0.0462038	0.476863	NOT
SLC30A2	-2.89585	-1.9208	3.97132	0.0462815	0.477028	NOT
LPL	-1.92523	-0.72229	3.97026	0.0463107	0.477028	NOT
SLC9A3R2	1.2049	5.93	3.97012	0.0463144	0.477028	NOT
TMEM132B	-1.67276	-1.0238	3.96928	0.0463375	0.477028	NOT
NRN1L	1.12021	0.1984	3.9688	0.0463508	0.477028	NOT
TRPV3	-2.01906	0.545467	3.96727	0.0463929	0.477192	NOT
PLCL1	1.41701	0.477166	3.96435	0.0464736	0.47771	NOT
GPR3	-1.3567	1.48958	3.96283	0.0465153	0.47771	NOT
GABRG3	-3.31334	-2.40721	3.96259	0.046522	0.47771	NOT
EVA1B	0.609695	3.77341	3.96031	0.0465853	0.47809	NOT
MGAT4C	-3.30473	-2.40826	3.94978	0.0468776	0.48062	NOT
ANKRD20A1	-0.840365	4.12573	3.94952	0.0468846	0.48062	NOT
DBI	-0.589313	6.59083	3.94744	0.0469428	0.480946	NOT
LSMEM1	-1.15447	2.08324	3.9454	0.0469997	0.481057	NOT
CEP170B	-1.0558	0.98082	3.94516	0.0470065	0.481057	NOT
FOXF1	-0.933483	2.57407	3.9423	0.0470863	0.481359	NOT
STT3B	-0.612779	6.71896	3.94115	0.0471185	0.481359	NOT
ASAH1	-0.523111	6.54264	3.94024	0.0471442	0.481359	NOT
MYO1A	-3.35801	-2.40133	3.93825	0.0471998	0.481359	NOT
ENG	0.516121	10.0679	3.93743	0.047223	0.481359	NOT
FHOD3	-1.42361	-0.617369	3.93588	0.0472664	0.481359	NOT
NAT8L	-3.34167	-2.43632	3.93568	0.0472721	0.481359	NOT
DDRGK1	0.548475	5.38264	3.93551	0.0472768	0.481359	NOT
AK5	-2.21204	-1.89893	3.9339	0.0473221	0.481359	NOT
APOC2	-3.6934	-2.29719	3.93379	0.0473252	0.481359	NOT
XIRP1	-2.76481	-1.19688	3.93373	0.0473269	0.481359	NOT
S100A7A	-3.20485	-2.44677	3.92945	0.0474475	0.481723	NOT
COL9A2	-2.79944	-1.98466	3.92864	0.0474704	0.481723	NOT
ABCB1	-0.710046	6.76266	3.92817	0.0474835	0.481723	NOT
FA2H	-3.07321	-2.47943	3.92784	0.047493	0.481723	NOT
SLC6A12	-3.16283	-2.45597	3.92738	0.047506	0.481723	NOT
SYTL2	-1.09162	0.59619	3.92683	0.0475214	0.481723	NOT
NPEPL1	0.524755	5.54837	3.92388	0.0476049	0.482301	NOT
TPX2	-1.32689	1.2417	3.92047	0.0477015	0.483011	NOT
STOX2	0.5567	4.88153	3.91062	0.047982	0.485581	NOT
LAMC2	1.56649	5.30524	3.90886	0.0480323	0.48582	NOT
FUOM	-1.19822	0.168628	3.90613	0.0481104	0.48634	NOT
FDPS	0.622502	6.48053	3.89743	0.0483601	0.488593	NOT
RNF139	-0.53532	6.10349	3.89566	0.0484109	0.488611	NOT
CCDC74B	-3.56028	-2.32494	3.8955	0.0484156	0.488611	NOT
SFRP1	-1.59937	2.21631	3.89338	0.0484768	0.488957	NOT
GPR21	3.04509	-2.58111	3.88613	0.0486866	0.490484	NOT
HSPB6	1.53058	-0.657697	3.88511	0.0487162	0.490484	NOT
OAZ3	1.15261	0.621899	3.88484	0.0487238	0.490484	NOT
PRRG1	0.524101	5.45412	3.88443	0.0487359	0.490484	NOT
PITPNM3	0.71372	3.95005	3.88206	0.0488046	0.490904	NOT
SLC22A10	-2.64012	-1.76869	3.87634	0.0489712	0.492307	NOT
FAM124A	0.473718	4.81131	3.87125	0.0491199	0.493308	NOT
SMPDL3B	1.11769	1.84914	3.87108	0.0491248	0.493308	NOT
MERTK	-0.8844	4.57514	3.8676	0.0492268	0.493827	NOT
ROM1	0.802561	2.09321	3.86747	0.0492308	0.493827	NOT
NACA2	-3.34278	-2.41346	3.8539	0.0496306	0.497563	NOT
PTPN6	-0.893971	1.62281	3.85132	0.0497067	0.497872	NOT
PLXND1	0.656625	7.32392	3.85101	0.0497161	0.497872	NOT
RBMY1F	3.0369	-2.58986	3.84528	0.0498862	0.499156	NOT
ERRFI1	-0.608129	5.73402	3.84414	0.0499201	0.499156	NOT
S100A6	0.637303	9.49545	3.84392	0.0499265	0.499156	NOT
ZNF784	-1.00757	0.798814	3.84078	0.0500202	0.49964	NOT
NEK2	-1.02952	0.735261	3.83997	0.0500444	0.49964	NOT
CNFN	-1.13129	0.0584081	3.83954	0.0500574	0.49964	NOT
TGM1	-1.53993	-0.334806	3.83807	0.0501011	0.499804	NOT
SP110	0.469148	6.19056	3.8362	0.0501571	0.500019	NOT
PILRA	-1.60007	-0.544008	3.83551	0.0501777	0.500019	NOT
OR9Q1	-1.8861	-1.21676	3.83359	0.0502351	0.500091	NOT
C2orf72	-3.40886	-2.39507	3.83344	0.0502398	0.500091	NOT
EPHA4	0.573545	6.36837	3.83072	0.0503212	0.500627	NOT
MYOM3	1.00173	0.637172	3.82713	0.0504291	0.501427	NOT
SLC9C2	-3.3654	-2.43469	3.82243	0.0505708	0.502561	NOT
ARHGAP4	0.755736	2.7711	3.82042	0.0506315	0.502686	NOT
HSD17B13	-1.11194	1.78849	3.82019	0.0506386	0.502686	NOT
CLCNKB	3.09915	-2.61509	3.81462	0.0508071	0.504084	NOT
SMC1B	-1.48847	-0.437369	3.81193	0.0508889	0.504621	NOT
KLHL29	-0.982051	1.39205	3.81047	0.0509333	0.504786	NOT
HPR	-2.98852	-2.50645	3.80735	0.051028	0.505449	NOT
CAPN2	0.514401	8.42811	3.80404	0.0511291	0.506024	NOT
COL2A1	-2.9412	-2.51205	3.80335	0.05115	0.506024	NOT
PDK1	-0.552213	4.30882	3.80272	0.0511694	0.506024	NOT
TP53TG5	3.06608	-2.6084	3.80048	0.051238	0.506341	NOT
PLK5	-3.34431	-2.43646	3.79985	0.0512571	0.506341	NOT
SPTLC2	0.508806	6.96923	3.79779	0.0513203	0.506691	NOT
PLA2G2D	-3.60206	-2.33953	3.79675	0.0513523	0.506731	NOT
SLC18B1	-0.677162	3.66351	3.79562	0.0513867	0.506797	NOT
UBE2B	-0.590216	6.6103	3.79045	0.0515459	0.508092	NOT
MUC12	-3.1855	-2.45303	3.78759	0.0516338	0.508517	NOT
TEX29	2.4568	-1.70751	3.78665	0.0516631	0.508517	NOT
HES4	-1.42352	2.72207	3.78633	0.0516728	0.508517	NOT
CARD17	-3.2207	-2.45014	3.78472	0.0517227	0.508732	NOT
VWA2	-1.12402	4.02417	3.78377	0.051752	0.508745	NOT
AEBP1	-1.39882	1.62836	3.78119	0.0518318	0.50911	NOT
BMPR1B	-1.24364	0.366122	3.78076	0.051845	0.50911	NOT
VGLL4	0.52498	6.93707	3.77882	0.0519053	0.509427	NOT
PAPPA2	2.44322	-2.15836	3.77602	0.0519921	0.509853	NOT
PAGE2B	2.89954	-2.23801	3.77562	0.0520046	0.509853	NOT
C18orf32	0.577547	4.07704	3.77376	0.0520626	0.510021	NOT
KIF5C	-2.53041	-1.76868	3.77327	0.0520779	0.510021	NOT
CD1C	-2.22329	-1.53381	3.76938	0.052199	0.510933	NOT
GNAI1	-0.655796	5.25756	3.76739	0.0522612	0.511267	NOT
ORM2	-3.23972	-2.44718	3.75595	0.0526199	0.514499	NOT
C8orf88	-1.01544	1.92034	3.74785	0.0528756	0.516471	NOT
NEFM	-3.36782	-2.43469	3.74755	0.0528849	0.516471	NOT
TNNT3	-1.66532	-1.02514	3.74603	0.052933	0.516471	NOT
NAV1	0.553639	5.5866	3.74597	0.052935	0.516471	NOT
MT3	-3.01512	-2.5039	3.74253	0.0530441	0.517258	NOT
CD163	-3.56633	-2.34401	3.73672	0.0532288	0.51872	NOT
SEMA6D	0.606199	3.97887	3.73602	0.053251	0.51872	NOT
TCEA2	0.495776	5.25222	3.73405	0.0533141	0.519057	NOT
MTMR6	-0.53368	6.61407	3.72742	0.0535259	0.520841	NOT
MAP1B	-0.740938	3.76671	3.72379	0.0536426	0.521697	NOT
MAGED4B	-1.45437	-0.155333	3.72095	0.0537337	0.522103	NOT
MAGED4	-1.45437	-0.155333	3.72071	0.0537416	0.522103	NOT
TCTEX1D1	-0.668692	5.49778	3.71911	0.053793	0.522323	NOT
NLRP10	-3.72386	-2.29281	3.71547	0.0539105	0.523009	NOT
PANX2	-2.95961	-2.5096	3.71368	0.0539684	0.523009	NOT
CREB5	-1.48337	2.44968	3.7133	0.0539805	0.523009	NOT
HOMER1	-1.28981	1.23863	3.71285	0.0539951	0.523009	NOT
CADM4	-1.14085	0.154727	3.71243	0.0540087	0.523009	NOT
LBH	0.642243	4.57048	3.71159	0.054036	0.523009	NOT
PLAU	-0.759842	4.65638	3.70706	0.0541827	0.524016	NOT
ZAP70	-2.74187	-1.97623	3.7066	0.0541977	0.524016	NOT
STAR	-0.932832	1.19893	3.7045	0.054266	0.524398	NOT
PSRC1	-2.26809	-1.59348	3.69706	0.0545084	0.526462	NOT
MTG2	0.560072	3.87472	3.69385	0.0546135	0.527197	NOT
STAP1	3.1348	-1.07134	3.69247	0.0546588	0.52734	NOT
SYNJ1	0.505066	4.71286	3.69163	0.0546863	0.52734	NOT
DNAH6	-1.00095	2.2148	3.6888	0.0547789	0.527787	NOT
WFDC1	1.19053	-0.263325	3.68845	0.0547906	0.527787	NOT
CDC25B	0.49988	5.84707	3.68739	0.0548252	0.527841	NOT
ZNRF3	-0.717955	4.60604	3.68548	0.0548882	0.527991	NOT
HMSD	-3.20578	-2.45127	3.68515	0.0548989	0.527991	NOT
ZNF544	-0.599514	3.68153	3.6833	0.0549601	0.527991	NOT
ADGRL3	-2.76364	-2.02407	3.68022	0.0550615	0.527991	NOT
NCAM2	-1.35273	1.41005	3.67986	0.0550734	0.527991	NOT
KCNQ4	-2.17009	-1.92794	3.67962	0.0550814	0.527991	NOT
CD101	-2.47453	-2.08301	3.67919	0.0550956	0.527991	NOT
LGALS9	0.716709	4.12293	3.67876	0.0551098	0.527991	NOT
EME1	-1.46296	-0.349856	3.67874	0.0551105	0.527991	NOT
KLHDC4	0.641036	3.05544	3.67813	0.0551307	0.527991	NOT
FER1L5	-3.18811	-2.45262	3.66998	0.0554009	0.530247	NOT
CHI3L2	-2.93143	-1.55854	3.66756	0.0554812	0.530247	NOT
DUSP22	0.464595	6.34065	3.66713	0.0554958	0.530247	NOT
FNBP1	0.525095	5.50153	3.66692	0.0555026	0.530247	NOT
SRPX	1.12264	3.50636	3.66642	0.0555194	0.530247	NOT
LNX1	-0.57584	4.93792	3.66577	0.0555411	0.530247	NOT
CPS1	-1.37074	-0.068609	3.66293	0.0556357	0.530872	NOT
EPB41L4A	0.447995	6.32721	3.6587	0.055777	0.531942	NOT
SLC41A3	0.535552	6.42651	3.65632	0.0558569	0.532023	NOT
NFIX	-0.857474	3.09002	3.65587	0.055872	0.532023	NOT
IVD	0.490876	5.00243	3.65521	0.0558943	0.532023	NOT
XCR1	-3.24174	-2.45629	3.65496	0.0559025	0.532023	NOT
GINS2	-1.17533	0.0674156	3.65042	0.0560549	0.533195	NOT
FLVCR2	0.670407	3.97375	3.64918	0.0560968	0.533315	NOT
CUX2	-3.16005	-2.45594	3.64696	0.0561715	0.533747	NOT
GUK1	0.554464	8.46268	3.64232	0.0563284	0.534959	NOT
EGLN3	0.564675	6.74038	3.63901	0.0564404	0.535689	NOT
PLCL2	-1.02377	1.67867	3.63831	0.0564642	0.535689	NOT
LRRC63	-1.68609	-0.938295	3.63572	0.0565521	0.536243	NOT
HNRNPL	-0.480237	5.81232	3.63017	0.0567412	0.537756	NOT
GPR25	3.13163	-2.53805	3.627	0.0568491	0.538499	NOT
ASB18	2.87913	-2.59201	3.62361	0.0569652	0.539038	NOT
SPATA16	2.87913	-2.59201	3.62361	0.0569652	0.539038	NOT
ANGPTL3	2.9799	-2.62206	3.62175	0.0570289	0.53936	NOT
TTC9	-1.05954	1.27138	3.61782	0.0571638	0.540356	NOT
ZNF239	1.13732	0.280685	3.61482	0.0572669	0.541049	NOT
RAP2A	-0.526307	4.25361	3.61369	0.0573058	0.541136	NOT
TROAP	-1.51498	-0.189227	3.61028	0.0574234	0.541965	NOT
TNFRSF25	-1.05329	1.302	3.60662	0.0575501	0.542879	NOT
BMP15	-3.73863	-2.29078	3.60569	0.0575823	0.542902	NOT
B3GNT4	-2.45885	-2.14116	3.60428	0.057631	0.542993	NOT
FBXO5	-0.645889	3.49967	3.60369	0.0576516	0.542993	NOT
NCAPG	-1.14388	0.880827	3.60166	0.057722	0.543368	NOT
TMCO4	0.566162	3.72129	3.60044	0.0577641	0.543368	NOT
PKP2	-1.28013	-0.558289	3.5992	0.0578073	0.543368	NOT
KRTCAP3	-1.1792	0.0319143	3.5991	0.0578108	0.543368	NOT
MSMO1	-0.708708	5.36326	3.58872	0.0581732	0.546492	NOT
PADI2	-3.5288	-2.34896	3.58497	0.0583046	0.547444	NOT
YOD1	-0.585545	4.17115	3.58136	0.0584313	0.548351	NOT
PTGER4	0.779489	5.8659	3.57972	0.0584891	0.54861	NOT
TSPAN32	-3.20302	-2.4509	3.57282	0.0587325	0.550463	NOT
NFYA	-0.607081	5.41989	3.57241	0.0587471	0.550463	NOT
ARHGAP32	-0.748799	3.12423	3.57027	0.0588228	0.550658	NOT
PKHD1	-2.15779	-1.30606	3.57011	0.0588284	0.550658	NOT
CDK11B	0.482347	5.15878	3.56767	0.058915	0.551185	NOT
MAPK6	-0.614222	5.69928	3.56633	0.0589625	0.551245	NOT
TMEM89	3.12973	-2.53805	3.56578	0.0589819	0.551245	NOT
KCNQ2	3.12963	-2.53805	3.5628	0.059088	0.551447	NOT
MEST	-1.11082	1.80066	3.56227	0.0591067	0.551447	NOT
C1orf74	-0.89195	1.99402	3.5618	0.0591235	0.551447	NOT
FAM151A	2.85991	-2.60123	3.56177	0.0591247	0.551447	NOT
HRK	3.27415	-2.09189	3.55869	0.0592346	0.552189	NOT
OR10Q1	2.93366	-2.62411	3.55505	0.0593644	0.553116	NOT
PLCD4	0.952003	0.68091	3.55256	0.0594536	0.553664	NOT
ACTR3C	-2.41678	-2.04917	3.54854	0.059598	0.554725	NOT
SMIM13	-0.595466	3.44725	3.54688	0.0596576	0.554913	NOT
COX8C	3.12911	-2.53805	3.5459	0.0596929	0.554913	NOT
SEC31B	0.610433	3.50104	3.54543	0.0597097	0.554913	NOT
CALML4	0.540819	6.07457	3.54318	0.0597906	0.555194	NOT
TNFSF13	-0.850943	1.12166	3.5429	0.0598009	0.555194	NOT
TMEM150A	0.478538	4.60171	3.54018	0.0598991	0.555822	NOT
DLGAP3	-2.73492	-2.07777	3.53585	0.0600557	0.556944	NOT
STK32A	-1.28112	-0.116226	3.53488	0.0600905	0.556944	NOT
GAS1	-0.83274	3.2134	3.5336	0.0601372	0.556944	NOT
ACAD11	0.477923	4.85087	3.53066	0.0602439	0.556944	NOT
CD200	-0.874885	6.4063	3.53063	0.0602448	0.556944	NOT
FAM155A	1.22121	1.96824	3.53057	0.060247	0.556944	NOT
CANT1	-0.653159	3.80317	3.5301	0.0602643	0.556944	NOT
ABCA13	-1.58161	-0.594124	3.53008	0.0602648	0.556944	NOT
NEIL1	0.539032	4.60281	3.52328	0.0605127	0.558952	NOT
CDCA2	-1.33708	-0.541308	3.52027	0.0606227	0.559684	NOT
PRR5L	-0.668789	3.16156	3.51711	0.0607383	0.560308	NOT
FAAH	-0.870481	2.29879	3.51674	0.0607518	0.560308	NOT
CCR10	1.06726	0.0490006	3.51161	0.0609401	0.561759	NOT
GNAQ	0.492352	7.46157	3.50667	0.0611222	0.563097	NOT
BTBD17	1.36485	-0.702135	3.50572	0.0611572	0.563097	NOT
SLC16A5	0.992797	2.01445	3.50516	0.061178	0.563097	NOT
HRNR	-3.63675	-2.33597	3.50309	0.0612545	0.563228	NOT
DZIP1L	-0.763932	2.46254	3.50283	0.0612642	0.563228	NOT
JCHAIN	-3.07789	0.983868	3.50187	0.0612997	0.563228	NOT
TJP3	1.76972	-0.781713	3.50088	0.0613363	0.563228	NOT
PBX4	-2.44237	-2.15285	3.50059	0.0613468	0.563228	NOT
SPRY4	-0.627777	4.84133	3.4978	0.0614505	0.563801	NOT
PAG1	-1.08543	1.74624	3.49724	0.0614712	0.563801	NOT
CD164L2	-2.40925	-2.15977	3.49511	0.0615502	0.564241	NOT
SP7	2.89499	-2.62656	3.49361	0.0616062	0.56447	NOT
CRYBA4	2.26438	-1.99497	3.49256	0.0616451	0.564543	NOT
C6orf132	-0.903287	1.57502	3.48378	0.0619729	0.567259	NOT
SRXN1	0.577008	4.23373	3.48262	0.0620167	0.567375	NOT
MAP6D1	-1.12606	0.0700995	3.47933	0.06214	0.568217	NOT
P2RX5	-2.74056	-2.01935	3.47717	0.0622209	0.568499	NOT
DENND1C	-2.14358	-1.1146	3.47662	0.0622418	0.568499	NOT
LDLRAD2	-1.57701	0.275397	3.47601	0.0622645	0.568499	NOT
ADGRA2	0.667428	5.97791	3.47352	0.0623584	0.568871	NOT
SORCS1	-2.79172	-2.12149	3.47328	0.0623677	0.568871	NOT
BAG2	-1.31487	0.0643771	3.47098	0.0624543	0.569116	NOT
TMC8	-0.982975	2.00867	3.46991	0.0624949	0.569116	NOT
WSCD2	2.42753	-1.746	3.46941	0.0625138	0.569116	NOT
[truncated: 16,211 more rows]
