# Supplementary material for: Construction of lncRNA-related ceRNA regulatory network in diabetic subdermal endothelial cells
Source: Bioengineered. 2021 Jun 14;12(1):2592–602. doi: 10.1080/21655979.2021.1936892 (PMC8806614; doi:10.1080/21655979.2021.1936892)
Supplement: Supplemental Material [file KBIE_A_1936892_SM5521.zip › Supplementary Table 2.xlsx]

## Sheet: Sheet1
ID	ONTOLOGY	Description	GeneRatio	BgRatio	pvalue	p.adjust	qvalue	geneID	Count
GO:0008544	BP	epidermis development	86/669	464/18670	2.17e-37	1.01e-33	7.68e-34	KRT7/KRT19/TGFB2/ZNF750/TP63/GJB5/ESRP1/PRSS8/TNFRSF19/FGFR2/KRT15/COL7A1/BCL11B/EVPL/SLITRK6/LRP4/DCT/KRT10/CASP14/PKP1/DSG3/JUP/WNT16/CDH3/IRF6/KRT80/CERS3/TNF/POU2F3/DSC3/PKP3/EXPH5/GRHL2/ST14/PERP/IL20/MSX2/OVOL2/VANGL2/KDF1/SOX21/SULT2B1/CSTA/SOX9/ABCA12/KRTDAP/AQP3/COL17A1/MYCL/KRT1/KRT5/FERMT1/APCDD1/DSC1/CRABP2/KRT31/POU3F1/LGR4/KRT14/DSP/DSG1/SFN/ELF3/SPINK5/GRHL3/HOXC13/IGFBP5/VDR/C1orf…	86
GO:0043588	BP	skin development	75/669	419/18670	1.4e-31	3.25e-28	2.48e-28	KRT7/KRT19/TGFB2/TP63/PRSS8/TNFRSF19/FGFR2/KRT15/BCL11B/EVPL/LRP4/KRT10/CASP14/PKP1/DSG3/JUP/WNT16/CDH3/IRF6/KRT80/CERS3/TNF/DSC3/PKP3/EXPH5/RYR1/GRHL2/ST14/PERP/IL20/MSX2/GJB3/OVOL2/VANGL2/CLDN1/KDF1/SOX21/CSTA/SOX9/ABCA12/AQP3/KRT1/KRT5/CLDN4/FERMT1/APCDD1/DSC1/TFAP2B/KRT31/POU3F1/LGR4/KRT14/DSP/DSG1/SFN/SPINK5/DACT2/GRHL3/HOXC13/IGFBP5/VDR/C1orf68/WNT10B/FOXN1/OVOL1/KLK5/SCEL/ALOX15B/BCL2/LIPK…	75
GO:0009913	BP	epidermal cell differentiation	55/669	358/18670	4.24e-20	6.57e-17	5.01e-17	KRT7/KRT19/TP63/ESRP1/PRSS8/KRT15/BCL11B/EVPL/SLITRK6/KRT10/CASP14/PKP1/DSG3/JUP/WNT16/CDH3/IRF6/KRT80/CERS3/DSC3/PKP3/EXPH5/GRHL2/ST14/PERP/IL20/MSX2/OVOL2/KDF1/SULT2B1/CSTA/ABCA12/AQP3/MYCL/KRT1/KRT5/DSC1/KRT31/POU3F1/KRT14/DSP/DSG1/SFN/SPINK5/VDR/C1orf68/FOXN1/OVOL1/KLK5/SCEL/ALOX15B/LIPK/CYP26B1/KRT6A/TGM3	55
GO:0030216	BP	keratinocyte differentiation	50/669	305/18670	1.33e-19	1.55e-16	1.18e-16	KRT7/KRT19/TP63/PRSS8/KRT15/BCL11B/EVPL/KRT10/CASP14/PKP1/DSG3/JUP/WNT16/CDH3/IRF6/KRT80/CERS3/DSC3/PKP3/EXPH5/GRHL2/ST14/PERP/IL20/MSX2/OVOL2/KDF1/CSTA/ABCA12/AQP3/KRT1/KRT5/DSC1/KRT31/POU3F1/KRT14/DSP/DSG1/SFN/SPINK5/VDR/C1orf68/FOXN1/KLK5/SCEL/ALOX15B/LIPK/CYP26B1/KRT6A/TGM3	50
GO:0070268	BP	cornification	28/669	112/18670	2.18e-16	2.03e-13	1.55e-13	KRT7/KRT19/PRSS8/KRT15/EVPL/KRT10/CASP14/PKP1/DSG3/JUP/KRT80/DSC3/PKP3/ST14/PERP/CSTA/KRT1/KRT5/DSC1/KRT31/KRT14/DSP/DSG1/SPINK5/KLK5/LIPK/CYP26B1/KRT6A	28
GO:0098773	BP	skin epidermis development	24/669	88/18670	3.64e-15	2.82e-12	2.15e-12	TGFB2/TP63/TNFRSF19/FGFR2/LRP4/CDH3/TNF/MSX2/VANGL2/KDF1/SOX21/SOX9/FERMT1/APCDD1/LGR4/SPINK5/HOXC13/IGFBP5/WNT10B/FOXN1/BCL2/SOSTDC1/SMO/TGM3	24
GO:0050673	BP	epithelial cell proliferation	53/669	434/18670	5.06e-15	3.36e-12	2.56e-12	COL8A1/SULF1/IGFBP3/HTR2B/FGF2/TGFB2/CXCL12/ALDH1A2/APOE/ESRP2/TP63/FGFR2/BCL11B/EHF/DLX5/WNT16/CDH3/IRF6/TNF/NOTCH2/BMPR1A/OVOL2/KDF1/SERPINB5/SOX9/GATA3/FGFBP1/FZD7/FERMT1/SLURP1/RGCC/KLK8/RUNX3/ISL1/AR/LGR4/ZNF703/SFN/FABP7/EPPK1/IGFBP5/VDR/WNT10B/FOXN1/CYP7B1/TGFA/KIT/SGPP2/NOD2/CEBPB/NRARP/SMO/THBS4	53
GO:0048732	BP	gland development	52/669	434/18670	2.02e-14	1.13e-11	8.6e-12	TGM2/SULF1/SERPINE2/ASS1/OTC/TGFB2/ALDH1A2/CDO1/ESRP2/EPHB3/TP63/FGFR2/WNT3/BCL11B/NRG1/TYR/CDH1/SEMA3C/IRF6/TNF/WNT4/CEBPA/MSX2/BMPR1A/CLDN1/DDR1/IGSF3/SERPINB5/SOX9/COBL/GATA3/ID4/ISL1/AR/ZNF703/PTPN3/ELF3/ERBB4/IGFBP5/VDR/FOXN1/SRC/CYP7B1/ALOX15B/ATP2C2/BCL2/SOSTDC1/PRLR/CEBPB/WNT7B/RARG/SMO	52
GO:0001942	BP	hair follicle development	23/669	86/18670	2.18e-14	1.13e-11	8.6e-12	TGFB2/TP63/TNFRSF19/FGFR2/LRP4/CDH3/TNF/MSX2/VANGL2/SOX21/SOX9/FERMT1/APCDD1/LGR4/SPINK5/HOXC13/IGFBP5/WNT10B/FOXN1/BCL2/SOSTDC1/SMO/TGM3	23
GO:0022404	BP	molting cycle process	23/669	88/18670	3.76e-14	1.59e-11	1.21e-11	TGFB2/TP63/TNFRSF19/FGFR2/LRP4/CDH3/TNF/MSX2/VANGL2/SOX21/SOX9/FERMT1/APCDD1/LGR4/SPINK5/HOXC13/IGFBP5/WNT10B/FOXN1/BCL2/SOSTDC1/SMO/TGM3	23
GO:0022405	BP	hair cycle process	23/669	88/18670	3.76e-14	1.59e-11	1.21e-11	TGFB2/TP63/TNFRSF19/FGFR2/LRP4/CDH3/TNF/MSX2/VANGL2/SOX21/SOX9/FERMT1/APCDD1/LGR4/SPINK5/HOXC13/IGFBP5/WNT10B/FOXN1/BCL2/SOSTDC1/SMO/TGM3	23
GO:0042303	BP	molting cycle	25/669	112/18670	1.49e-13	5.31e-11	4.05e-11	TGFB2/ARNTL/TP63/TNFRSF19/FGFR2/LRP4/CDH3/TNF/MSX2/VANGL2/SOX21/SOX9/FERMT1/APCDD1/LGR4/KRT14/SPINK5/HOXC13/IGFBP5/WNT10B/FOXN1/BCL2/SOSTDC1/SMO/TGM3	25
GO:0042633	BP	hair cycle	25/669	112/18670	1.49e-13	5.31e-11	4.05e-11	TGFB2/ARNTL/TP63/TNFRSF19/FGFR2/LRP4/CDH3/TNF/MSX2/VANGL2/SOX21/SOX9/FERMT1/APCDD1/LGR4/KRT14/SPINK5/HOXC13/IGFBP5/WNT10B/FOXN1/BCL2/SOSTDC1/SMO/TGM3	25
GO:0045682	BP	regulation of epidermis development	22/669	85/18670	1.69e-13	5.6e-11	4.27e-11	TGFB2/TP63/ESRP1/KRT10/CDH3/TNF/GRHL2/IL20/MSX2/OVOL2/KDF1/SULT2B1/AQP3/MYCL/FERMT1/SFN/SPINK5/VDR/WNT10B/FOXN1/ALOX15B/SMO	22
GO:0034330	BP	cell junction organization	40/669	290/18670	2.41e-13	7.47e-11	5.69e-11	FN1/GJA4/TGFB2/CD177/GJA5/F2RL1/SDC4/CXADR/PKP1/CDH1/JUP/CDH3/TNF/COL16A1/WNT4/CAMSAP3/PKP3/GRHL2/PERP/PARD6G/CLDN1/MPP7/COL17A1/KRT5/LRP1/DST/KRT14/ZNF703/DSP/DSG1/CRB3/GJB1/SRC/CDH22/APOD/BCL2/THY1/GPM6B/LAMB3/AJUBA	40
GO:0022612	BP	gland morphogenesis	24/669	120/18670	5.71e-12	1.66e-09	1.26e-09	TGM2/SULF1/TGFB2/ESRP2/TP63/FGFR2/SEMA3C/TNF/WNT4/MSX2/DDR1/SERPINB5/SOX9/ID4/AR/ELF3/IGFBP5/VDR/SRC/CYP7B1/BCL2/SOSTDC1/CEBPB/RARG	24
GO:0034329	BP	cell junction assembly	34/669	241/18670	8.18e-12	2.24e-09	1.71e-09	FN1/GJA4/GJA5/SDC4/PKP1/CDH1/JUP/CDH3/TNF/COL16A1/WNT4/CAMSAP3/PKP3/GRHL2/PARD6G/CLDN1/MPP7/COL17A1/KRT5/LRP1/DST/KRT14/ZNF703/DSG1/CRB3/GJB1/SRC/CDH22/APOD/BCL2/THY1/GPM6B/LAMB3/AJUBA	34
GO:0030198	BP	extracellular matrix organization	43/669	368/18670	9.1e-12	2.35e-09	1.79e-09	FN1/VCAM1/CYP1B1/FBN1/COL8A1/SULF1/FGF2/VCAN/TGFB2/ELN/FBLN5/COL7A1/HAS1/LAMB4/CAPNS2/SPINT2/TGFBI/CDH1/TNF/ANTXR1/COL16A1/CD44/DDR1/SERPINB5/ITGB6/COL4A6/SMOC2/SOX9/SPINT1/COL17A1/FERMT1/LRP1/RGCC/BCAN/PDPN/ELF3/SPINK5/KLK5/COL6A2/COL27A1/GPM6B/LAMB3/ADAM8	43
GO:0001655	BP	urogenital system development	40/669	330/18670	1.57e-11	3.84e-09	2.93e-09	FBN1/SULF1/ASS1/FGF2/TGFB2/ALDH1A2/TFAP2A/EPHB3/TP63/FGFR2/HPGD/SDC4/SERPINB7/IRX2/LRP4/IRX3/WNT4/BASP1/SDC1/VANGL2/CA2/NOTCH3/SERPINB5/SOX9/GATA3/ID4/LIF/TFAP2B/AR/LGR4/DACT2/CYP7B1/OVOL1/ALOX15B/BCL2/CYP26B1/WNT7B/RARG/ANGPT2/SMO	40
GO:0043062	BP	extracellular structure organization	46/669	422/18670	1.91e-11	4.43e-09	3.38e-09	FN1/VCAM1/CYP1B1/FBN1/COL8A1/SULF1/FGF2/VCAN/TGFB2/ELN/FBLN5/APOE/COL7A1/HAS1/SDC4/LAMB4/CAPNS2/SPINT2/TGFBI/CDH1/TNF/ANTXR1/COL16A1/SDC1/CD44/DDR1/SERPINB5/ITGB6/COL4A6/SMOC2/SOX9/SPINT1/COL17A1/FERMT1/LRP1/RGCC/BCAN/PDPN/ELF3/SPINK5/KLK5/COL6A2/COL27A1/GPM6B/LAMB3/ADAM8	46
GO:0031424	BP	keratinization	32/669	224/18670	2.42e-11	5.36e-09	4.09e-09	KRT7/KRT19/PRSS8/KRT15/EVPL/KRT10/CASP14/PKP1/DSG3/JUP/CDH3/KRT80/DSC3/PKP3/ST14/PERP/CSTA/ABCA12/KRT1/KRT5/DSC1/KRT31/KRT14/DSP/DSG1/SFN/SPINK5/KLK5/LIPK/CYP26B1/KRT6A/TGM3	32
GO:0016331	BP	morphogenesis of embryonic epithelium	25/669	150/18670	1.33e-10	2.82e-08	2.15e-08	SULF1/TGFB2/ALDH1A2/TFAP2A/TP63/FGFR2/SDC4/IRX2/SPINT2/WNT16/IRX3/WNT4/GRHL2/ST14/OVOL2/VANGL2/KDF1/SOX9/SPINT1/COBL/GATA3/AR/GRHL3/WNT7B/RARG	25
GO:0043616	BP	keratinocyte proliferation	14/669	43/18670	1.51e-10	3.04e-08	2.32e-08	TP63/BCL11B/WNT16/CDH3/IRF6/NOTCH2/OVOL2/KDF1/FERMT1/SLURP1/KLK8/SFN/EPPK1/VDR	14
GO:0061180	BP	mammary gland epithelium development	17/669	72/18670	4.66e-10	9.03e-08	6.88e-08	FGFR2/WNT3/IRF6/WNT4/MSX2/DDR1/GATA3/AR/ZNF703/ERBB4/VDR/SRC/ATP2C2/SOSTDC1/CEBPB/WNT7B/SMO	17
GO:0045684	BP	positive regulation of epidermis development	13/669	39/18670	4.92e-10	9.15e-08	6.97e-08	TGFB2/KRT10/TNF/IL20/MSX2/OVOL2/KDF1/SULT2B1/SFN/VDR/WNT10B/FOXN1/ALOX15B	13
GO:0050678	BP	regulation of epithelial cell proliferation	40/669	378/18670	9.82e-10	1.75e-07	1.34e-07	SULF1/HTR2B/FGF2/TGFB2/CXCL12/ALDH1A2/APOE/ESRP2/TP63/FGFR2/BCL11B/DLX5/CDH3/TNF/NOTCH2/BMPR1A/OVOL2/KDF1/SERPINB5/SOX9/GATA3/FGFBP1/FZD7/SLURP1/RGCC/RUNX3/ISL1/AR/ZNF703/SFN/EPPK1/VDR/WNT10B/CYP7B1/TGFA/SGPP2/NOD2/NRARP/SMO/THBS4	40
GO:0030879	BP	mammary gland development	23/669	143/18670	1.51e-09	2.6e-07	1.98e-07	CDO1/FGFR2/WNT3/NRG1/IRF6/WNT4/MSX2/DDR1/SOX9/GATA3/AR/ZNF703/ELF3/ERBB4/IGFBP5/VDR/SRC/ATP2C2/SOSTDC1/PRLR/CEBPB/WNT7B/SMO	23
GO:0048871	BP	multicellular organismal homeostasis	46/669	485/18670	1.93e-09	3.21e-07	2.45e-07	G0S2/ARNTL/NMU/IL20RB/TP63/CXADR/GATM/IL20RA/CDH3/TNF/IRX3/IL18/AMPD3/CDHR1/CA2/CLDN1/KDF1/SOX9/ABCA12/ZG16B/HOXC10/AQP3/KRT1/CLDN4/ACSL1/PDGFC/ACADL/IL7/TFAP2B/LGR4/SFN/LEPR/GRHL3/WNT10B/SRC/IRF4/BCL2/ADGRV1/CYP26B1/NOD2/RDH12/PRLR/IL1B/CEBPB/SMO/ADAM8	46
GO:0045165	BP	cell fate commitment	32/669	270/18670	3.05e-09	4.89e-07	3.73e-07	FGF2/ESRP1/FGFR2/WNT3/BCL11B/NRG1/WNT16/WNT4/NOTCH2/BMPR1A/NOTCH3/SOX9/GATA3/HOXC10/FZD7/IL7/ISL1/AR/PDPN/ERBB4/WNT10B/FOXN1/IRF4/BCL2/CYP26B1/NTF4/SOSTDC1/SOX6/WNT5B/CEBPB/WNT7B/SMO	32
GO:0001822	BP	kidney development	32/669	278/18670	6.28e-09	9.72e-07	7.41e-07	FBN1/SULF1/ASS1/FGF2/TGFB2/ALDH1A2/TFAP2A/FGFR2/HPGD/SDC4/SERPINB7/IRX2/LRP4/IRX3/WNT4/BASP1/SDC1/VANGL2/CA2/NOTCH3/SOX9/GATA3/LIF/TFAP2B/LGR4/DACT2/OVOL1/BCL2/CYP26B1/WNT7B/ANGPT2/SMO	32
GO:0002064	BP	epithelial cell development	27/669	207/18670	6.71e-09	1.01e-06	7.67e-07	TMOD1/ARNTL/F2RL1/KLF5/TP63/BCL11B/SLITRK6/SPINT2/TNF/EXPH5/GRHL2/RAB25/ST14/SDC1/CLDN1/KDF1/SOX9/PTPRS/AR/SFN/DACT2/ARHGEF26/IL1B/WNT5B/WNT7B/RARG/SMO	27
GO:0030856	BP	regulation of epithelial cell differentiation	23/669	156/18670	8.49e-09	1.19e-06	9.11e-07	ARNTL/TP63/ESRP1/TNF/GRHL2/IL20/MSX2/OVOL2/KDF1/SULT2B1/SOX9/GATA3/AQP3/MYCL/LIF/SFN/VDR/WNT10B/FOXN1/ALOX15B/IL1B/CEBPB/SMO	23
GO:0045216	BP	cell-cell junction organization	23/669	156/18670	8.49e-09	1.19e-06	9.11e-07	GJA4/TGFB2/CD177/GJA5/F2RL1/CXADR/PKP1/CDH1/JUP/CDH3/TNF/CAMSAP3/PKP3/GRHL2/PERP/PARD6G/CLDN1/MPP7/DSP/DSG1/CRB3/GJB1/CDH22	23
GO:0051797	BP	regulation of hair follicle development	9/669	20/18670	1.09e-08	1.49e-06	1.13e-06	TGFB2/CDH3/TNF/MSX2/FERMT1/SPINK5/WNT10B/FOXN1/SMO	9
GO:0072001	BP	renal system development	32/669	293/18670	2.24e-08	2.98e-06	2.27e-06	FBN1/SULF1/ASS1/FGF2/TGFB2/ALDH1A2/TFAP2A/FGFR2/HPGD/SDC4/SERPINB7/IRX2/LRP4/IRX3/WNT4/BASP1/SDC1/VANGL2/CA2/NOTCH3/SOX9/GATA3/LIF/TFAP2B/LGR4/DACT2/OVOL1/BCL2/CYP26B1/WNT7B/ANGPT2/SMO	32
GO:0042634	BP	regulation of hair cycle	10/669	28/18670	2.39e-08	3.08e-06	2.35e-06	TGFB2/ARNTL/CDH3/TNF/MSX2/FERMT1/SPINK5/WNT10B/FOXN1/SMO	10
GO:0061138	BP	morphogenesis of a branching epithelium	24/669	182/18670	3.74e-08	4.67e-06	3.56e-06	TGM2/SULF1/FGF2/ESRP2/TP63/FGFR2/SPINT2/SEMA3C/TNF/WNT4/GRHL2/ST14/MSX2/VANGL2/DDR1/SOX9/SPINT1/AR/LGR4/VDR/SRC/BCL2/NRARP/SMO	24
GO:0001763	BP	morphogenesis of a branching structure	25/669	196/18670	3.82e-08	4.67e-06	3.56e-06	TGM2/SULF1/FGF2/ESRP2/TP63/FGFR2/SPINT2/BCL11A/SEMA3C/TNF/WNT4/GRHL2/ST14/MSX2/VANGL2/DDR1/SOX9/SPINT1/AR/LGR4/VDR/SRC/BCL2/NRARP/SMO	25
GO:0048608	BP	reproductive structure development	40/669	431/18670	4.09e-08	4.87e-06	3.72e-06	SULF1/SERPINE2/KRT19/PTGIS/TGFB2/TP63/GJB5/FGFR2/TFAP2C/SPINT2/WNT4/CEBPA/GRHL2/ST14/BASP1/GJB3/SDC1/OVOL2/SERPINB5/SOX9/SPINT1/GATA3/DLX3/ID4/IRX5/LIF/SOX15/PHLDA2/AR/LGR4/VDR/GJB1/SRC/CYP7B1/KIT/ALOX15B/BCL2/CEBPB/WNT7B/RARG	40
GO:0061436	BP	establishment of skin barrier	9/669	23/18670	4.81e-08	5.47e-06	4.17e-06	TP63/CLDN1/KDF1/ABCA12/KRT1/CLDN4/SFN/GRHL3/CYP26B1	9
GO:0007409	BP	axonogenesis	42/669	468/18670	4.84e-08	5.47e-06	4.17e-06	FN1/ISLR2/DBN1/DOK5/SEMA3G/CXCL12/APOE/EPHB3/FGFR2/WNT3/BCL11B/SLITRK6/LRP4/SEMA3C/DLX5/VANGL2/NEO1/CHL1/PTPRS/COBL/GATA3/SPTBN2/IGSF9/EPHB6/LGR6/LRP1/CRABP2/ISL1/PTPRZ1/VLDLR/S100B/LPAR3/EFNB3/SRC/BCL2/THY1/EMB/FLRT3/NCAM1/SMO/EFNA3/SHC3	42
GO:0061458	BP	reproductive system development	40/669	434/18670	4.94e-08	5.47e-06	4.17e-06	SULF1/SERPINE2/KRT19/PTGIS/TGFB2/TP63/GJB5/FGFR2/TFAP2C/SPINT2/WNT4/CEBPA/GRHL2/ST14/BASP1/GJB3/SDC1/OVOL2/SERPINB5/SOX9/SPINT1/GATA3/DLX3/ID4/IRX5/LIF/SOX15/PHLDA2/AR/LGR4/VDR/GJB1/SRC/CYP7B1/KIT/ALOX15B/BCL2/CEBPB/WNT7B/RARG	40
GO:0098742	BP	cell-cell adhesion via plasma-membrane adhesion molecules	30/669	273/18670	5.38e-08	5.81e-06	4.43e-06	VCAM1/ANXA3/MPZL2/TGFB2/PCDHA7/CD177/FAT2/CXADR/CDH1/DSG3/CDH3/DSC3/IL1RN/MBP/CDHR1/CLDN1/PTPRF/CLDN8/PTPRS/IGSF9/CLDN4/DSC1/CELSR2/DSG1/LGALS7B/CDH22/EMB/PCDHA10/FLRT3/AJUBA	30
GO:0007044	BP	cell-substrate junction assembly	17/669	97/18670	5.64e-08	5.95e-06	4.54e-06	FN1/SDC4/COL16A1/WNT4/CAMSAP3/COL17A1/KRT5/LRP1/DST/KRT14/SRC/APOD/BCL2/THY1/GPM6B/LAMB3/AJUBA	17
GO:0060562	BP	epithelial tube morphogenesis	33/669	322/18670	6.33e-08	6.53e-06	4.98e-06	NDRG4/CXCL10/FGF2/TGFB2/ESRP2/FGFR2/SDC4/IRX2/SPINT2/TNF/IRX3/WNT4/GRHL2/ST14/MSX2/OVOL2/VANGL2/RYR2/DDR1/SOX9/SPINT1/COBL/GATA3/AR/LGR4/GRHL3/VDR/SRC/BCL2/SOSTDC1/RARG/NRARP/SMO	33
GO:0048568	BP	embryonic organ development	39/669	428/18670	9.85e-08	9.95e-06	7.59e-06	NDRG4/FBN1/TPO/KRT19/TGFB2/ALDH1A2/GJA5/TFAP2A/GJB5/FGFR2/SLITRK6/SPINT2/DLX5/WNT16/TNF/CEBPA/GRHL2/ST14/BMPR1A/OVOL2/VANGL2/RYR2/GJB6/SOX9/SPINT1/COBL/GATA3/PDGFC/MYO3A/IRX5/LIF/PHLDA2/GRHL3/OTX1/KIT/CEBPB/WNT7B/RARG/SMO	39
GO:0048736	BP	appendage development	23/669	179/18670	1.16e-07	1.13e-05	8.59e-06	TGFB2/ALDH1A2/GJA5/TFAP2A/TP63/FGFR2/WNT3/LRP4/KREMEN2/SEMA3C/DLX5/GRHL2/MSX2/BMPR1A/KDF1/SOX9/HOXC10/CRABP2/TFAP2B/HOXC13/FOXN1/CYP26B1/RARG	23
GO:0060173	BP	limb development	23/669	179/18670	1.16e-07	1.13e-05	8.59e-06	TGFB2/ALDH1A2/GJA5/TFAP2A/TP63/FGFR2/WNT3/LRP4/KREMEN2/SEMA3C/DLX5/GRHL2/MSX2/BMPR1A/KDF1/SOX9/HOXC10/CRABP2/TFAP2B/HOXC13/FOXN1/CYP26B1/RARG	23
GO:0071300	BP	cellular response to retinoic acid	14/669	69/18670	1.25e-07	1.18e-05	9e-06	ALDH1A2/FGFR2/WNT3/FZD10/GJB3/SOX9/PTK6/FZD7/MYB/WNT10B/CYP26B1/WNT5B/WNT7B/RARG	14
GO:0001503	BP	ossification	37/669	398/18670	1.27e-07	1.18e-05	9e-06	FGF18/OMD/IGFBP3/VCAN/TGFB2/TFAP2A/TP63/FGFR2/WNT3/LRP4/GPNMB/KREMEN2/FGFR3/DLX5/GDPD2/TNF/WNT4/CEBPA/RYR1/MSX2/BMPR1A/SOX9/CLEC11A/ID4/AXIN2/ASPN/LGR4/IGFBP5/WNT10B/BCL2/ADGRV1/TOB1/XYLT1/GPM6B/CEBPB/WNT7B/SMO	37
GO:0010837	BP	regulation of keratinocyte proliferation	10/669	33/18670	1.43e-07	1.3e-05	9.95e-06	TP63/BCL11B/CDH3/NOTCH2/OVOL2/KDF1/SLURP1/SFN/EPPK1/VDR	10
GO:0060070	BP	canonical Wnt signaling pathway	33/669	335/18670	1.61e-07	1.44e-05	1.1e-05	LYPD6/ARNTL/APOE/FGFR2/WNT3/LRP4/FZD10/KREMEN2/DLX5/JUP/CDH3/WNK2/WNT4/SDC1/RYR2/SOX9/GATA3/FZD7/FERMT1/AXIN2/LGR6/ISL1/LGR4/ZNF703/ZBED2/WNT10B/SRC/SCEL/SOSTDC1/WNT5B/WNT7B/RARG/NRARP	33
GO:0033561	BP	regulation of water loss via skin	9/669	26/18670	1.67e-07	1.46e-05	1.12e-05	TP63/CLDN1/KDF1/ABCA12/KRT1/CLDN4/SFN/GRHL3/CYP26B1	9
GO:0031589	BP	cell-substrate adhesion	34/669	354/18670	1.92e-07	1.63e-05	1.24e-05	FN1/VCAM1/COL8A1/FBLN5/FAT2/EPHB3/SDC4/LAMB4/JUP/ANTXR1/COL16A1/WNT4/CAMSAP3/CD44/DDR1/ITGB6/SMOC2/FZD7/COL17A1/FERMT1/LRP1/PDPN/LYPD3/SRC/APOD/BCL2/THY1/GPM6B/SPOCK1/ANGPT2/LAMB3/EMILIN3/AJUBA/EMID1	34
GO:0045604	BP	regulation of epidermal cell differentiation	13/669	61/18670	1.92e-07	1.63e-05	1.24e-05	TP63/ESRP1/GRHL2/IL20/MSX2/OVOL2/KDF1/SULT2B1/AQP3/MYCL/SFN/VDR/ALOX15B	13
GO:0042476	BP	odontogenesis	19/669	132/18670	2.46e-07	2.04e-05	1.55e-05	TGFB2/TFAP2A/TP63/FGFR2/BCL11B/LRP4/PERP/MSX2/BMPR1A/SDC1/CA2/DLX3/AQP3/AXIN2/ASPN/SRC/KLK5/SOSTDC1/SMO	19
GO:0060512	BP	prostate gland morphogenesis	9/669	28/18670	3.46e-07	2.82e-05	2.15e-05	SULF1/TP63/FGFR2/SERPINB5/SOX9/ID4/AR/CYP7B1/RARG	9
GO:0002062	BP	chondrocyte differentiation	18/669	123/18670	3.94e-07	3.16e-05	2.41e-05	FGF18/SULF1/COL7A1/TGFBI/FGFR3/MAF/MSX2/BMPR1A/SOX9/AXIN2/RUNX3/WNT10B/COL6A2/COL27A1/TRPS1/SOX6/WNT5B/RARG	18
GO:0006582	BP	melanin metabolic process	8/669	22/18670	5.34e-07	4.21e-05	3.21e-05	TYRP1/DCT/TYR/CDH3/PMEL/SLC24A5/BCL2/OCA2	8
GO:0048863	BP	stem cell differentiation	27/669	257/18670	6.12e-07	4.74e-05	3.62e-05	FN1/HTR2B/SEMA3G/TGFB2/ALDH1A2/TP63/FGFR2/WNT3/NRG1/SEMA3C/MSX2/BMPR1A/OVOL2/SOX21/SOX9/LMO1/GATA3/LIF/ISL1/ERBB4/MYB/KIT/ELL3/NTF4/SOX6/BCHE/SMO	27
GO:0003007	BP	heart morphogenesis	27/669	259/18670	7.14e-07	5.44e-05	4.15e-05	NDRG4/CPE/HTR2B/TGFB2/ELN/ALDH1A2/GJA5/FGFR2/NRG1/SEMA3C/WNT16/RYR1/GRHL2/NOTCH2/MSX2/BMPR1A/OVOL2/VANGL2/RYR2/SOX9/GATA3/AXIN2/ISL1/DSP/SMARCD3/NPY1R/SMO	27
GO:0018958	BP	phenol-containing compound metabolic process	16/669	103/18670	7.63e-07	5.72e-05	4.36e-05	TPO/TGFB2/TYRP1/DCT/TYR/MOXD1/CDH3/DUOX1/PMEL/GATA3/DUOXA1/SLC24A5/BCL2/CRYM/AOC2/OCA2	16
GO:0003206	BP	cardiac chamber morphogenesis	18/669	129/18670	8.11e-07	5.98e-05	4.56e-05	CPE/TGFB2/GJA5/FGFR2/NRG1/SEMA3C/GRHL2/NOTCH2/MSX2/BMPR1A/OVOL2/VANGL2/RYR2/GATA3/ISL1/DSP/SMARCD3/SMO	18
GO:0018108	BP	peptidyl-tyrosine phosphorylation	33/669	363/18670	1.01e-06	7.32e-05	5.58e-05	BMX/NTF3/EPHB3/FGFR2/LRP4/NRG1/FGFR3/TNF/TNFRSF18/CNTN1/IL18/IL20/CD44/DDR1/PTK6/CBLC/WEE1/ERBB3/EPHB6/PDGFC/LIF/IL7/ISL1/ENPP2/ERBB4/MST1R/SRC/TGFA/KIT/THY1/PRLR/THBS4/PRKCD	33
GO:0030278	BP	regulation of ossification	23/669	203/18670	1.12e-06	8.04e-05	6.13e-05	OMD/TGFB2/TFAP2A/TP63/FGFR2/LRP4/KREMEN2/GDPD2/TNF/WNT4/CEBPA/MSX2/BMPR1A/SOX9/AXIN2/IGFBP5/WNT10B/BCL2/ADGRV1/TOB1/GPM6B/CEBPB/WNT7B	23
GO:0048762	BP	mesenchymal cell differentiation	24/669	219/18670	1.21e-06	8.39e-05	6.4e-05	FN1/HTR2B/SEMA3G/TGFB2/ALDH1A2/FGFR2/NRG1/SEMA3C/WNT16/WNT4/MSX2/BMPR1A/OVOL2/SOX9/AXIN2/RGCC/ISL1/ZNF703/PDPN/ERBB4/ELL3/BCL2/IL1B/SMO	24
GO:0018212	BP	peptidyl-tyrosine modification	33/669	366/18670	1.21e-06	8.39e-05	6.4e-05	BMX/NTF3/EPHB3/FGFR2/LRP4/NRG1/FGFR3/TNF/TNFRSF18/CNTN1/IL18/IL20/CD44/DDR1/PTK6/CBLC/WEE1/ERBB3/EPHB6/PDGFC/LIF/IL7/ISL1/ENPP2/ERBB4/MST1R/SRC/TGFA/KIT/THY1/PRLR/THBS4/PRKCD	33
GO:0034113	BP	heterotypic cell-cell adhesion	12/669	61/18670	1.41e-06	9.62e-05	7.33e-05	VCAM1/CXADR/JUP/TNF/IL1RN/MBP/PERP/CD44/DSP/CD200R1/THY1/IL1B	12
GO:0048565	BP	digestive tract development	18/669	134/18670	1.43e-06	9.62e-05	7.33e-05	ASS1/OTC/TGFB2/ALDH1A2/KLF5/EPHB3/TP63/FGFR2/TNF/OVOL2/VANGL2/PTK6/COBL/PDGFC/LGR4/KIT/BCL2/SMO	18
GO:0035107	BP	appendage morphogenesis	19/669	148/18670	1.47e-06	9.65e-05	7.36e-05	TGFB2/ALDH1A2/GJA5/TFAP2A/TP63/FGFR2/WNT3/LRP4/SEMA3C/DLX5/GRHL2/MSX2/BMPR1A/SOX9/HOXC10/CRABP2/TFAP2B/CYP26B1/RARG	19
GO:0035108	BP	limb morphogenesis	19/669	148/18670	1.47e-06	9.65e-05	7.36e-05	TGFB2/ALDH1A2/GJA5/TFAP2A/TP63/FGFR2/WNT3/LRP4/SEMA3C/DLX5/GRHL2/MSX2/BMPR1A/SOX9/HOXC10/CRABP2/TFAP2B/CYP26B1/RARG	19
GO:0031069	BP	hair follicle morphogenesis	8/669	25/18670	1.64e-06	0.000105945	8.08e-05	TGFB2/TP63/FGFR2/IGFBP5/BCL2/SOSTDC1/SMO/TGM3	8
GO:0071229	BP	cellular response to acid chemical	23/669	209/18670	1.87e-06	0.000118119	9.01e-05	ASS1/ALDH1A2/FGFR2/WNT3/FZD10/BCL11A/TNF/COL16A1/GJB3/CLDN1/SOX9/PTK6/FZD7/PDGFC/MYB/WNT10B/RRAGD/SRC/CYP26B1/WNT5B/CEBPB/WNT7B/RARG	23
GO:0033559	BP	unsaturated fatty acid metabolic process	16/669	110/18670	1.88e-06	0.000118119	9.01e-05	CYP1B1/PTGIS/HPGD/PLA2G4F/HPGDS/ACSL1/CYP2C18/ELOVL4/DEGS1/ALOX15B/CYP2S1/CYP2J2/PTGS1/CBR1/IL1B/PLA2G4A	16
GO:0007517	BP	muscle organ development	35/669	410/18670	2.04e-06	0.000124644	9.5e-05	TAGLN/ASS1/CXCL10/FGF2/TGFB2/ELN/ARNTL/KLF5/FGFR2/NRG1/MYH14/RYR1/BASP1/BMPR1A/VANGL2/RYR2/CRYAB/FZD7/ERBB3/LIF/HIVEP3/ISL1/SOX15/DSP/PAX3/ERBB4/S100B/WNT10B/DMD/BCL2/CYP26B1/SOX6/SGCD/SMO/CACNA1H	35
GO:0071466	BP	cellular response to xenobiotic stimulus	21/669	180/18670	2.04e-06	0.000124644	9.5e-05	CYP1B1/ASS1/TMEM38A/CDO1/FMO1/PHGDH/UGT1A6/RYR1/RYR2/ARNT2/CYP3A5/ACSL1/CYP2C18/AADAC/CYP2S1/GSTO2/CYP26B1/CYP2J2/PTGS1/BCHE/AOC2	21
GO:0060740	BP	prostate gland epithelium morphogenesis	8/669	26/18670	2.3e-06	0.000138619	0.000105691	SULF1/TP63/FGFR2/SOX9/ID4/AR/CYP7B1/RARG	8
GO:0006805	BP	xenobiotic metabolic process	17/669	125/18670	2.34e-06	0.000139652	0.000106479	CYP1B1/CDO1/FMO1/PHGDH/UGT1A6/ARNT2/CYP3A5/ACSL1/CYP2C18/AADAC/CYP2S1/GSTO2/CYP26B1/CYP2J2/PTGS1/BCHE/AOC2	17
GO:0007411	BP	axon guidance	27/669	276/18670	2.45e-06	0.000144056	0.000109837	DOK5/SEMA3G/CXCL12/EPHB3/WNT3/BCL11B/SEMA3C/DLX5/VANGL2/NEO1/CHL1/GATA3/SPTBN2/IGSF9/EPHB6/LGR6/LRP1/ISL1/VLDLR/EFNB3/SRC/EMB/FLRT3/NCAM1/SMO/EFNA3/SHC3	27
GO:0097485	BP	neuron projection guidance	27/669	277/18670	2.62e-06	0.000152398	0.000116197	DOK5/SEMA3G/CXCL12/EPHB3/WNT3/BCL11B/SEMA3C/DLX5/VANGL2/NEO1/CHL1/GATA3/SPTBN2/IGSF9/EPHB6/LGR6/LRP1/ISL1/VLDLR/EFNB3/SRC/EMB/FLRT3/NCAM1/SMO/EFNA3/SHC3	27
GO:0046189	BP	phenol-containing compound biosynthetic process	10/669	44/18670	2.69e-06	0.000154164	0.000117544	TGFB2/TYRP1/DCT/TYR/MOXD1/CDH3/PMEL/GATA3/SLC24A5/OCA2	10
GO:0030111	BP	regulation of Wnt signaling pathway	32/669	363/18670	2.84e-06	0.000160774	0.000122584	LYPD6/SULF1/ARNTL/APOE/FGFR2/WNT3/LRP4/KREMEN2/DLX5/JUP/CDH3/WNK2/VANGL2/SOX9/FZD7/FERMT1/AXIN2/APCDD1/LGR6/LRP1/ISL1/LGR4/ZNF703/DACT2/ZBED2/WNT10B/SRC/SCEL/SOSTDC1/WNT5B/NRARP/RNF43	32
GO:0072006	BP	nephron development	18/669	142/18670	3.33e-06	0.000186569	0.000142252	SULF1/FGF2/SERPINB7/IRX2/IRX3/WNT4/BASP1/VANGL2/NOTCH3/SOX9/GATA3/LIF/TFAP2B/LGR4/BCL2/WNT7B/ANGPT2/SMO	18
GO:0022407	BP	regulation of cell-cell adhesion	34/669	403/18670	3.69e-06	0.000203998	0.000155541	VCAM1/SERPINE2/ASS1/CXCL12/EPHB3/IL20RB/SDC4/SPINT2/GPNMB/CDH1/TNF/WNT4/IL1RN/IL18/MBP/CD44/GATA3/RGCC/RUNX3/IL7/CELSR2/ZNF703/PDPN/CD86/MYB/EFNB3/SRC/NOD2/THY1/IL1B/CEBPB/NRARP/ADAM8/PRKCD	34
GO:0060443	BP	mammary gland morphogenesis	10/669	46/18670	4.14e-06	0.000226232	0.000172493	FGFR2/WNT4/MSX2/DDR1/AR/ELF3/IGFBP5/VDR/SRC/SOSTDC1	10
GO:0060537	BP	muscle tissue development	34/669	408/18670	4.82e-06	0.000260605	0.000198701	NDRG4/SORBS2/PGM5/FGF2/TGFB2/ELN/ALDH1A2/GJA5/ARNTL/KLF5/FGFR2/CXADR/NRG1/SEMA3C/MYH14/RYR1/BMPR1A/RYR2/SOX9/FZD7/ERBB3/HIVEP3/ISL1/SOX15/DSP/ERBB4/S100B/IGFBP5/WNT10B/BCL2/CYP26B1/SOX6/SGCD/SMO	34
GO:0055123	BP	digestive system development	18/669	146/18670	4.97e-06	0.000263775	0.000201119	ASS1/OTC/TGFB2/ALDH1A2/KLF5/EPHB3/TP63/FGFR2/TNF/OVOL2/VANGL2/PTK6/COBL/PDGFC/LGR4/KIT/BCL2/SMO	18
GO:0072175	BP	epithelial tube formation	17/669	132/18670	5e-06	0.000263775	0.000201119	TGFB2/FGFR2/SDC4/IRX2/SPINT2/IRX3/WNT4/GRHL2/ST14/OVOL2/VANGL2/SOX9/SPINT1/COBL/GATA3/GRHL3/RARG	17
GO:0042438	BP	melanin biosynthetic process	7/669	21/18670	5.51e-06	0.000284522	0.000216937	TYRP1/DCT/TYR/CDH3/PMEL/SLC24A5/OCA2	7
GO:0060713	BP	labyrinthine layer morphogenesis	7/669	21/18670	5.51e-06	0.000284522	0.000216937	GJB5/FGFR2/SPINT2/GRHL2/ST14/SPINT1/WNT7B	7
GO:0110110	BP	positive regulation of animal organ morphogenesis	13/669	81/18670	5.69e-06	0.000289779	0.000220945	TGFB2/TFAP2A/FGFR2/SEMA3C/WNT4/BASP1/SOX9/GATA3/LIF/AR/LGR4/VDR/SMO	13
GO:0048730	BP	epidermis morphogenesis	8/669	29/18670	5.74e-06	0.000289779	0.000220945	TGFB2/TP63/FGFR2/IGFBP5/BCL2/SOSTDC1/SMO/TGM3	8
GO:0007162	BP	negative regulation of cell adhesion	27/669	289/18670	5.82e-06	0.000290901	0.0002218	CYP1B1/SERPINE2/ASS1/CXCL12/IL20RB/SDC4/SPINT2/GPNMB/TGFBI/CDH1/IL1RN/MBP/FZD7/ERBB3/LRP1/RGCC/RUNX3/ZNF703/CD86/DACT2/SRC/APOD/CEBPB/SPOCK1/NRARP/ANGPT2/PRKCD	27
GO:0050730	BP	regulation of peptidyl-tyrosine phosphorylation	25/669	256/18670	5.92e-06	0.000291721	0.000222426	NTF3/LRP4/NRG1/FGFR3/TNF/TNFRSF18/CNTN1/IL18/IL20/CD44/PTK6/CBLC/ERBB3/PDGFC/LIF/IL7/ISL1/ENPP2/ERBB4/SRC/TGFA/KIT/THY1/THBS4/PRKCD	25
GO:0014065	BP	phosphatidylinositol 3-kinase signaling	18/669	148/18670	6.03e-06	0.000291721	0.000222426	SERPINE2/NTF3/HTR2B/TGFB2/F2RL1/PTPN13/WNT16/TNF/IL18/SOX9/GATA3/ERBB3/PDGFC/PIK3C2G/SERPINA12/ERBB4/SRC/KIT	18
GO:0035148	BP	tube formation	18/669	148/18670	6.03e-06	0.000291721	0.000222426	TGM2/TGFB2/FGFR2/SDC4/IRX2/SPINT2/IRX3/WNT4/GRHL2/ST14/OVOL2/VANGL2/SOX9/SPINT1/COBL/GATA3/GRHL3/RARG	18
GO:0030850	BP	prostate gland development	10/669	48/18670	6.22e-06	0.000298178	0.000227349	SULF1/TP63/FGFR2/SERPINB5/SOX9/ID4/AR/CYP7B1/ALOX15B/RARG	10
GO:0010517	BP	regulation of phospholipase activity	12/669	70/18670	6.43e-06	0.000305046	0.000232586	NTF3/HTR2B/FGF2/FGFR2/FGFR3/GNA15/ANXA8L1/ANXA8/LRP1/LPAR1/KIT/NTF4	12
GO:0032526	BP	response to retinoic acid	15/669	108/18670	7.03e-06	0.000329949	0.000251573	ALDH1A2/FGFR2/WNT3/FZD10/GJB3/SOX9/PTK6/FZD7/AQP3/MYB/WNT10B/CYP26B1/WNT5B/WNT7B/RARG	15
GO:0048015	BP	phosphatidylinositol-mediated signaling	20/669	181/18670	8.15e-06	0.000378739	0.000288774	SERPINE2/NTF3/HTR2B/TGFB2/F2RL1/PTPN13/NCS1/WNT16/TNF/PLCH2/IL18/SOX9/GATA3/ERBB3/PDGFC/PIK3C2G/SERPINA12/ERBB4/SRC/KIT	20
GO:0060485	BP	mesenchyme development	26/669	278/18670	8.47e-06	0.000389834	0.000297234	FN1/HTR2B/SEMA3G/TGFB2/ALDH1A2/FGFR2/NRG1/SEMA3C/WNT16/WNT4/BASP1/MSX2/BMPR1A/OVOL2/SOX9/ERBB3/AXIN2/RGCC/ISL1/ZNF703/PDPN/ERBB4/ELL3/BCL2/IL1B/SMO	26
GO:1901568	BP	fatty acid derivative metabolic process	19/669	167/18670	8.95e-06	0.000407739	0.000310885	CYP1B1/PTGIS/HPGD/TYRP1/HMGCS2/PLA2G4F/HPGDS/ACSL1/THEM5/CYP2C18/ELOVL4/PLA2G3/ALOX15B/CYP2S1/CYP2J2/PTGS1/CBR1/IL1B/PLA2G4A	19
GO:0001838	BP	embryonic epithelial tube formation	16/669	124/18670	9.2e-06	0.000409678	0.000312364	TGFB2/SDC4/IRX2/SPINT2/IRX3/WNT4/GRHL2/ST14/OVOL2/VANGL2/SOX9/SPINT1/COBL/GATA3/GRHL3/RARG	16
GO:0007043	BP	cell-cell junction assembly	16/669	124/18670	9.2e-06	0.000409678	0.000312364	GJA4/GJA5/PKP1/CDH1/JUP/CDH3/TNF/PKP3/GRHL2/PARD6G/CLDN1/MPP7/DSG1/CRB3/GJB1/CDH22	16
GO:0031099	BP	regeneration	21/669	198/18670	9.26e-06	0.000409678	0.000312364	ANXA3/CXCL12/KLF5/CLDN1/PTPRF/PTPRS/FZD7/LGR6/LRP1/KLK8/ISL1/SOX15/PTPN3/ERBB4/EPPK1/WNT10B/APOD/BCL2/THY1/CEBPB/ANGPT2	21
GO:0014031	BP	mesenchymal cell development	13/669	85/18670	9.83e-06	0.00043078	0.000328453	FN1/HTR2B/SEMA3G/ALDH1A2/NRG1/SEMA3C/BMPR1A/OVOL2/SOX9/ISL1/ERBB4/BCL2/SMO	13
GO:0003208	BP	cardiac ventricle morphogenesis	12/669	73/18670	1.01e-05	0.000432975	0.000330127	CPE/TGFB2/FGFR2/NRG1/SEMA3C/GRHL2/BMPR1A/RYR2/GATA3/ISL1/DSP/SMARCD3	12
GO:0010810	BP	regulation of cell-substrate adhesion	22/669	215/18670	1.02e-05	0.000432975	0.000330127	FN1/COL8A1/SDC4/JUP/COL16A1/WNT4/CAMSAP3/DDR1/SMOC2/FZD7/FERMT1/LRP1/PDPN/SRC/APOD/BCL2/THY1/GPM6B/SPOCK1/ANGPT2/EMILIN3/EMID1	22
GO:0070374	BP	positive regulation of ERK1 and ERK2 cascade	22/669	215/18670	1.02e-05	0.000432975	0.000330127	NDRG4/ACKR3/FGF18/HTR2B/CCL8/FGF2/F2RL1/APOE/FGFR2/GPNMB/FGFR3/TNF/NOTCH2/CD44/P2RY1/PDGFC/LRP1/ERBB4/SRC/KIT/CCL20/NOD2	22
GO:0048017	BP	inositol lipid-mediated signaling	20/669	184/18670	1.04e-05	0.000440756	0.00033606	SERPINE2/NTF3/HTR2B/TGFB2/F2RL1/PTPN13/NCS1/WNT16/TNF/PLCH2/IL18/SOX9/GATA3/ERBB3/PDGFC/PIK3C2G/SERPINA12/ERBB4/SRC/KIT	20
GO:0003002	BP	regionalization	30/669	351/18670	1.06e-05	0.000444641	0.000339022	ALDH1A2/TP63/FGFR2/WNT3/IRX2/LRP4/SEMA3C/IRX3/BASP1/MSX2/BMPR1A/OVOL2/VANGL2/COBL/HOXC10/AXIN2/ISL1/CELSR2/AR/HOXC13/SMARCD3/OTX1/CYP26B1/NTF4/SOSTDC1/WNT7B/RARG/NRARP/HOXC6/SMO	30
GO:0019369	BP	arachidonic acid metabolic process	10/669	51/18670	1.1e-05	0.0004579	0.000349131	CYP1B1/PTGIS/HPGDS/CYP2C18/ALOX15B/CYP2S1/CYP2J2/PTGS1/CBR1/PLA2G4A	10
GO:0070371	BP	ERK1 and ERK2 cascade	28/669	317/18670	1.13e-05	0.000466562	0.000355736	FN1/NDRG4/ACKR3/FGF18/HTR2B/CCL8/FGF2/F2RL1/APOE/FGFR2/GPNMB/FGFR3/WNK2/TNF/NOTCH2/CD44/SOX9/P2RY1/PDGFC/LRP1/LIF/ERBB4/SRC/KIT/CCL20/NOD2/IL1B/CAMK2N1	28
GO:0070372	BP	regulation of ERK1 and ERK2 cascade	27/669	300/18670	1.16e-05	0.00047111	0.000359203	FN1/NDRG4/ACKR3/FGF18/HTR2B/CCL8/FGF2/F2RL1/APOE/FGFR2/GPNMB/FGFR3/WNK2/TNF/NOTCH2/CD44/P2RY1/PDGFC/LRP1/LIF/ERBB4/SRC/KIT/CCL20/NOD2/IL1B/CAMK2N1	27
GO:0060348	BP	bone development	22/669	217/18670	1.18e-05	0.000475518	0.000362564	FGF18/FBN1/SULF1/TFAP2A/FGFR2/COL7A1/FGFR3/DLX5/RYR1/NOTCH2/MSX2/SOX9/AXIN2/PDGFC/SRC/KIT/COL6A2/COL27A1/CYP26B1/XYLT1/ZNF385A/RARG	22
GO:0048820	BP	hair follicle maturation	6/669	16/18670	1.22e-05	0.000488207	0.000372239	TGFB2/CDH3/MSX2/FERMT1/SPINK5/WNT10B	6
GO:0014706	BP	striated muscle tissue development	32/669	390/18670	1.25e-05	0.000493554	0.000376316	NDRG4/SORBS2/PGM5/FGF2/TGFB2/ELN/ALDH1A2/GJA5/ARNTL/KLF5/FGFR2/CXADR/NRG1/SEMA3C/MYH14/RYR1/BMPR1A/RYR2/FZD7/ERBB3/HIVEP3/ISL1/SOX15/DSP/ERBB4/S100B/WNT10B/BCL2/CYP26B1/SOX6/SGCD/SMO	32
GO:0006575	BP	cellular modified amino acid metabolic process	21/669	202/18670	1.26e-05	0.000493554	0.000376316	PLA1A/GSTT2B/TPO/ASS1/GATM/CKMT1A/CKB/DUOX1/PLA2G4F/FOLH1/GATA3/HPGDS/BBOX1/PRODH/DUOXA1/ACADL/CKMT1B/PLA2G4D/OPLAH/CRYM/PLA2G4A	21
GO:0001892	BP	embryonic placenta development	13/669	87/18670	1.27e-05	0.000493554	0.000376316	KRT19/GJB5/FGFR2/SPINT2/CEBPA/GRHL2/ST14/OVOL2/SPINT1/LIF/PHLDA2/CEBPB/WNT7B	13
GO:0014068	BP	positive regulation of phosphatidylinositol 3-kinase signaling	13/669	87/18670	1.27e-05	0.000493554	0.000376316	NTF3/TGFB2/F2RL1/WNT16/TNF/IL18/SOX9/ERBB3/PDGFC/SERPINA12/ERBB4/SRC/KIT	13
GO:0060560	BP	developmental growth involved in morphogenesis	23/669	235/18670	1.34e-05	0.00051103	0.000389641	FN1/ISLR2/DBN1/SEMA3G/CPNE5/CXCL12/APOE/FGFR2/WNT3/BCL11A/SEMA3C/VANGL2/DDR1/SOX9/PTPRS/COBL/LRP1/CRABP2/LPAR3/WNT7B/RARG/FLRT3/TMEM108	23
GO:0034332	BP	adherens junction organization	17/669	142/18670	1.34e-05	0.00051103	0.000389641	SDC4/CDH1/JUP/CDH3/COL16A1/WNT4/CAMSAP3/LRP1/ZNF703/DSP/SRC/CDH22/APOD/BCL2/THY1/GPM6B/AJUBA	17
GO:2000027	BP	regulation of animal organ morphogenesis	24/669	253/18670	1.48e-05	0.000557412	0.000425005	SULF1/TGFB2/TFAP2A/FGFR2/SEMA3C/TNF/WNT4/BASP1/BMPR1A/VANGL2/SOX9/GATA3/FZD7/ASPN/LIF/ISL1/CELSR2/AR/LGR4/GRHL3/VDR/BCL2/GPC6/SMO	24
GO:0045606	BP	positive regulation of epidermal cell differentiation	7/669	24/18670	1.49e-05	0.000559579	0.000426658	IL20/OVOL2/KDF1/SULT2B1/SFN/VDR/ALOX15B	7
GO:0060603	BP	mammary gland duct morphogenesis	8/669	33/18670	1.63e-05	0.000604846	0.000461172	FGFR2/WNT4/MSX2/DDR1/AR/VDR/SRC/SOSTDC1	8
GO:0046427	BP	positive regulation of JAK-STAT cascade	13/669	89/18670	1.64e-05	0.000604846	0.000461172	CYP1B1/FGFR3/TNF/TNFRSF18/IL18/IL20/PTK6/LIF/ISL1/ERBB4/KIT/PRLR/IL10RA	13
GO:0050679	BP	positive regulation of epithelial cell proliferation	21/669	206/18670	1.7e-05	0.00062234	0.00047451	HTR2B/FGF2/CXCL12/ESRP2/TP63/FGFR2/DLX5/CDH3/NOTCH2/BMPR1A/SOX9/FGFBP1/FZD7/AR/ZNF703/CYP7B1/TGFA/NOD2/NRARP/SMO/THBS4	21
GO:0001656	BP	metanephros development	13/669	90/18670	1.86e-05	0.00066824	0.000509508	FBN1/IRX2/IRX3/WNT4/BASP1/SOX9/GATA3/LIF/TFAP2B/LGR4/BCL2/WNT7B/SMO	13
GO:0045778	BP	positive regulation of ossification	13/669	90/18670	1.86e-05	0.00066824	0.000509508	TGFB2/TFAP2A/TP63/GDPD2/WNT4/CEBPA/MSX2/BMPR1A/WNT10B/ADGRV1/GPM6B/CEBPB/WNT7B	13
GO:0006636	BP	unsaturated fatty acid biosynthetic process	10/669	54/18670	1.88e-05	0.000670654	0.000511348	PTGIS/HPGD/PLA2G4F/HPGDS/ELOVL4/DEGS1/ALOX15B/PTGS1/CBR1/IL1B	10
GO:0050731	BP	positive regulation of peptidyl-tyrosine phosphorylation	20/669	192/18670	1.96e-05	0.000695054	0.000529952	NTF3/LRP4/NRG1/FGFR3/TNF/TNFRSF18/CNTN1/IL18/IL20/CD44/PTK6/ERBB3/LIF/ISL1/ENPP2/ERBB4/SRC/TGFA/KIT/THBS4	20
GO:1903532	BP	positive regulation of secretion by cell	32/669	399/18670	1.98e-05	0.000695369	0.000530192	HTR2B/TGFB2/CXCL12/CD177/F2RL1/NMU/SDC4/ANO1/NCS1/TNF/EXPH5/MBP/SDC1/HCAR2/VSNL1/GATA3/P2RY1/NLRP2/FERMT1/LRP1/RGCC/RAB27B/ISL1/MYB/SRC/ADORA2B/ALOX15B/NOD2/IL1B/ADAM8/CACNA1H/BAIAP3	32
GO:0050769	BP	positive regulation of neurogenesis	36/669	474/18670	1.99e-05	0.000695369	0.000530192	FN1/NDRG4/ISLR2/SERPINE2/DBN1/CPNE5/GJC2/CXCL12/APOE/WNT3/DCT/TNF/IRX3/CNTN1/PTK6/SPINT1/COBL/GRIP1/LRP1/DUOXA1/LIF/CRABP2/S100A9/LPAR1/PTPRZ1/VLDLR/SMARCD3/MYB/TRPC6/LPAR3/ASPA/KIT/ELL3/BCL2/IL1B/SMO	36
GO:0001523	BP	retinoid metabolic process	14/669	104/18670	2.03e-05	0.000704609	0.000537237	CYP1B1/ALDH1A2/APOE/SDC4/SDC1/CYP3A5/LRP1/CRABP2/CYP2C18/CRABP1/CYP2S1/CYP26B1/RDH12/GPC6	14
GO:0003382	BP	epithelial cell morphogenesis	8/669	34/18670	2.07e-05	0.000710313	0.000541586	BCL11B/SPINT2/GRHL2/RAB25/ST14/AR/DACT2/ARHGEF26	8
GO:0001649	BP	osteoblast differentiation	22/669	225/18670	2.08e-05	0.000710313	0.000541586	IGFBP3/VCAN/TP63/FGFR2/WNT3/GPNMB/DLX5/GDPD2/TNF/WNT4/CEBPA/MSX2/BMPR1A/ID4/AXIN2/LGR4/IGFBP5/WNT10B/TOB1/CEBPB/WNT7B/SMO	22
GO:0051216	BP	cartilage development	21/669	209/18670	2.12e-05	0.000718136	0.000547551	FGF18/SULF1/FGF2/COL7A1/TGFBI/FGFR3/MAF/MSX2/BMPR1A/CD44/SOX9/AXIN2/RUNX3/WNT10B/COL6A2/COL27A1/TRPS1/SOX6/WNT5B/WNT7B/RARG	21
GO:0051271	BP	negative regulation of cellular component movement	31/669	384/18670	2.34e-05	0.000788319	0.000601063	NDRG4/CYP1B1/SULF1/IGFBP3/SEMA3G/FGF2/CXCL12/APOE/HAS1/WNT3/SPINT2/NRG1/CDH1/SEMA3C/JUP/WNT4/BMPR1A/GATA3/STK26/SLURP1/LRP1/RGCC/CD200R1/ERBB4/EPPK1/IGFBP5/ALOX15B/APOD/BCL2/THY1/ANGPT2	31
GO:1904894	BP	positive regulation of STAT cascade	13/669	92/18670	2.36e-05	0.000789103	0.000601661	CYP1B1/FGFR3/TNF/TNFRSF18/IL18/IL20/PTK6/LIF/ISL1/ERBB4/KIT/PRLR/IL10RA	13
GO:0030858	BP	positive regulation of epithelial cell differentiation	11/669	67/18670	2.38e-05	0.000789991	0.000602338	IL20/OVOL2/KDF1/SULT2B1/SOX9/LIF/SFN/VDR/WNT10B/FOXN1/ALOX15B	11
GO:0045785	BP	positive regulation of cell adhesion	32/669	403/18670	2.41e-05	0.000789991	0.000602338	FN1/TGM2/VCAM1/COL8A1/TGFB2/CXCL12/VAV3/SDC4/JUP/TNF/COL16A1/WNT4/TNFRSF18/IL18/CD44/SMOC2/GATA3/FERMT1/RUNX3/IL7/EPB41L4B/PDPN/CD86/MYB/EFNB3/SRC/NOD2/THY1/IL1B/EMILIN3/ADAM8/EMID1	32
GO:0048771	BP	tissue remodeling	19/669	179/18670	2.41e-05	0.000789991	0.000602338	TGM2/GJA5/GPNMB/IL20RA/SEMA3C/WNT16/IL18/NOTCH2/CA2/LIF/IL7/LGR4/ELF3/LEPR/IGFBP5/VDR/SRC/THBS4/ADAM8	19
GO:0006721	BP	terpenoid metabolic process	15/669	120/18670	2.55e-05	0.000830023	0.000632861	CYP1B1/ALDH1A2/APOE/SDC4/SDC1/HMGCS2/CYP3A5/LRP1/CRABP2/CYP2C18/CRABP1/CYP2S1/CYP26B1/RDH12/GPC6	15
GO:0045683	BP	negative regulation of epidermis development	6/669	18/18670	2.66e-05	0.000854384	0.000651435	TP63/CDH3/GRHL2/MSX2/FERMT1/SMO	6
GO:0060669	BP	embryonic placenta morphogenesis	7/669	26/18670	2.67e-05	0.000854384	0.000651435	GJB5/FGFR2/SPINT2/GRHL2/ST14/SPINT1/WNT7B	7
GO:0050891	BP	multicellular organismal water homeostasis	11/669	68/18670	2.75e-05	0.000875356	0.000667425	TP63/CLDN1/KDF1/ABCA12/AQP3/KRT1/CLDN4/TFAP2B/SFN/GRHL3/CYP26B1	11
GO:0060993	BP	kidney morphogenesis	13/669	94/18670	2.98e-05	0.000931201	0.000710005	FGF2/IRX2/IRX3/WNT4/BASP1/VANGL2/SOX9/GATA3/LIF/LGR4/BCL2/WNT7B/SMO	13
GO:0014032	BP	neural crest cell development	12/669	81/18670	2.99e-05	0.000931201	0.000710005	FN1/HTR2B/SEMA3G/ALDH1A2/NRG1/SEMA3C/BMPR1A/OVOL2/SOX9/ISL1/ERBB4/SMO	12
GO:0048708	BP	astrocyte differentiation	12/669	81/18670	2.99e-05	0.000931201	0.000710005	SERPINE2/TNF/PLP1/SOX9/ID4/LRP1/LIF/S100B/S100A8/SOX6/IL1B/SMO	12
GO:0007389	BP	pattern specification process	34/669	446/18670	3.12e-05	0.000967908	0.000737993	NDRG4/ALDH1A2/TP63/FGFR2/WNT3/IRX2/LRP4/SEMA3C/IRX3/BASP1/MSX2/BMPR1A/OVOL2/VANGL2/IRX4/COBL/HOXC10/AXIN2/ISL1/CELSR2/AR/GRHL3/HOXC13/ERBB4/SMARCD3/OTX1/CYP26B1/NTF4/SOSTDC1/WNT7B/RARG/NRARP/HOXC6/SMO	34
GO:0051047	BP	positive regulation of secretion	33/669	428/18670	3.26e-05	0.00100176	0.0007638	HTR2B/TGFB2/CXCL12/CD177/F2RL1/NMU/SDC4/ANO1/NCS1/TNF/EXPH5/MBP/SDC1/HCAR2/VSNL1/GATA3/P2RY1/NLRP2/FERMT1/LRP1/RGCC/RAB27B/ISL1/MYB/SRC/ADORA2B/S100A8/ALOX15B/NOD2/IL1B/ADAM8/CACNA1H/BAIAP3	33
GO:0001890	BP	placenta development	17/669	152/18670	3.28e-05	0.0010019	0.00076391	KRT19/PTGIS/GJB5/FGFR2/SPINT2/CEBPA/GRHL2/ST14/GJB3/OVOL2/SPINT1/DLX3/LIF/PHLDA2/VDR/CEBPB/WNT7B	17
GO:0001676	BP	long-chain fatty acid metabolic process	14/669	109/18670	3.48e-05	0.00105555	0.000804814	CYP1B1/PTGIS/HPGD/PLP1/HPGDS/ACSL1/ACADL/CYP2C18/ALOX15B/CYP2S1/CYP2J2/PTGS1/CBR1/PLA2G4A	14
GO:0031581	BP	hemidesmosome assembly	5/669	12/18670	3.74e-05	0.00110313	0.000841095	COL17A1/KRT5/DST/KRT14/LAMB3	5
GO:0042659	BP	regulation of cell fate specification	5/669	12/18670	3.74e-05	0.00110313	0.000841095	FGF2/ESRP1/BMPR1A/FZD7/AR	5
GO:0051798	BP	positive regulation of hair follicle development	5/669	12/18670	3.74e-05	0.00110313	0.000841095	TGFB2/TNF/MSX2/WNT10B/FOXN1	5
GO:0060670	BP	branching involved in labyrinthine layer morphogenesis	5/669	12/18670	3.74e-05	0.00110313	0.000841095	FGFR2/SPINT2/GRHL2/ST14/SPINT1	5
GO:0060231	BP	mesenchymal to epithelial transition	6/669	19/18670	3.77e-05	0.00110313	0.000841095	WNT4/BASP1/GATA3/FZD7/LIF/SMO	6
GO:0014066	BP	regulation of phosphatidylinositol 3-kinase signaling	15/669	124/18670	3.77e-05	0.00110313	0.000841095	SERPINE2/NTF3/TGFB2/F2RL1/PTPN13/WNT16/TNF/IL18/SOX9/ERBB3/PDGFC/SERPINA12/ERBB4/SRC/KIT	15
GO:0016101	BP	diterpenoid metabolic process	14/669	110/18670	3.85e-05	0.00111915	0.000853309	CYP1B1/ALDH1A2/APOE/SDC4/SDC1/CYP3A5/LRP1/CRABP2/CYP2C18/CRABP1/CYP2S1/CYP26B1/RDH12/GPC6	14
GO:0060828	BP	regulation of canonical Wnt signaling pathway	25/669	286/18670	3.93e-05	0.00113512	0.000865485	LYPD6/ARNTL/APOE/FGFR2/LRP4/KREMEN2/DLX5/JUP/CDH3/WNK2/SOX9/FZD7/FERMT1/AXIN2/LGR6/ISL1/LGR4/ZNF703/ZBED2/WNT10B/SRC/SCEL/SOSTDC1/WNT5B/NRARP	25
GO:0060326	BP	cell chemotaxis	26/669	304/18670	4.02e-05	0.00115284	0.000878997	VCAM1/ACKR3/FGF18/CCL8/CXCL10/FGF2/TGFB2/CXCL12/F2RL1/VAV3/CXADR/CCL27/IL1RN/CXCL14/SMOC2/S100A14/S100A9/LPAR1/CYP7B1/KIT/S100A8/CCL20/IL1B/THBS4/ADAM8/PRKCD	26
GO:0030326	BP	embryonic limb morphogenesis	15/669	125/18670	4.15e-05	0.0011759	0.000896577	TGFB2/ALDH1A2/GJA5/TFAP2A/TP63/WNT3/LRP4/DLX5/GRHL2/MSX2/BMPR1A/HOXC10/CRABP2/CYP26B1/RARG	15
GO:0035113	BP	embryonic appendage morphogenesis	15/669	125/18670	4.15e-05	0.0011759	0.000896577	TGFB2/ALDH1A2/GJA5/TFAP2A/TP63/WNT3/LRP4/DLX5/GRHL2/MSX2/BMPR1A/HOXC10/CRABP2/CYP26B1/RARG	15
GO:0040013	BP	negative regulation of locomotion	31/669	396/18670	4.22e-05	0.0011838	0.000902598	NDRG4/CYP1B1/SULF1/IGFBP3/SEMA3G/FGF2/CXCL12/APOE/HAS1/WNT3/SPINT2/NRG1/CDH1/SEMA3C/JUP/WNT4/BMPR1A/GATA3/STK26/SLURP1/LRP1/RGCC/CD200R1/ERBB4/EPPK1/IGFBP5/ALOX15B/APOD/BCL2/THY1/ANGPT2	31
GO:0043583	BP	ear development	21/669	219/18670	4.25e-05	0.0011838	0.000902598	TGFB2/TFAP2A/ESRP1/FGFR2/SDC4/SLITRK6/DLX5/MAF/CEBPA/VANGL2/CXCL14/DDR1/GJB6/SOX9/GATA3/MYCL/MYO3A/GRHL3/OTX1/BCL2/ADGRV1	21
GO:0072073	BP	kidney epithelium development	16/669	140/18670	4.26e-05	0.0011838	0.000902598	FGF2/FGFR2/SDC4/IRX2/IRX3/WNT4/BASP1/SDC1/SOX9/GATA3/LIF/TFAP2B/LGR4/BCL2/WNT7B/SMO	16
GO:0032103	BP	positive regulation of response to external stimulus	27/669	323/18670	4.28e-05	0.0011838	0.000902598	TGM2/FGF18/NTF3/CXCL10/FGF2/CXCL12/F2RL1/CCL27/TNF/CEBPA/IL18/CXCL14/SMOC2/S100A14/LRP1/S100A9/LPAR1/MAPK13/ADORA2B/S100A8/KLK5/NOD2/IL1B/CEBPB/SUCNR1/THBS4/ADAM8	27
GO:0045445	BP	myoblast differentiation	12/669	84/18670	4.33e-05	0.00118943	0.000906892	IGFBP3/CXCL10/NRG1/TNF/IL18/SDC1/CXCL14/SOX9/ISL1/SOX15/WNT10B/SOSTDC1	12
GO:0003205	BP	cardiac chamber development	18/669	171/18670	4.39e-05	0.00119519	0.000911285	CPE/TGFB2/GJA5/FGFR2/NRG1/SEMA3C/GRHL2/NOTCH2/MSX2/BMPR1A/OVOL2/VANGL2/RYR2/GATA3/ISL1/DSP/SMARCD3/SMO	18
GO:0002063	BP	chondrocyte development	9/669	48/18670	4.42e-05	0.00119519	0.000911285	FGF18/SULF1/COL7A1/MSX2/SOX9/AXIN2/COL6A2/COL27A1/RARG	9
GO:1903727	BP	positive regulation of phospholipid metabolic process	9/669	48/18670	4.42e-05	0.00119519	0.000911285	HTR2B/FGF2/VAV3/FGFR3/SRC/KIT/NOD2/RAB38/PRKCD	9
GO:0035265	BP	organ growth	20/669	204/18670	4.7e-05	0.00126173	0.000962023	NDRG4/SORBS2/FGF2/TGFB2/FGFR2/COL7A1/FGFR3/BASP1/MSX2/BMPR1A/SOX9/IL7/AR/LEPR/ERBB4/COL6A2/COL27A1/BCL2/RARG/SMO	20
GO:0001101	BP	response to acid chemical	28/669	343/18670	4.73e-05	0.00126333	0.000963239	ASS1/OTC/ALDH1A2/CDO1/FGFR2/WNT3/FZD10/BCL11A/TNF/COL16A1/GJB3/CLDN1/SOX9/PTK6/FZD7/AQP3/ACSL1/PDGFC/MYB/WNT10B/RRAGD/SRC/CYP26B1/WNT5B/CEBPB/WNT7B/RARG/BCHE	28
GO:0048864	BP	stem cell development	12/669	85/18670	4.88e-05	0.00129457	0.000987061	FN1/HTR2B/SEMA3G/ALDH1A2/NRG1/SEMA3C/BMPR1A/OVOL2/SOX9/ISL1/ERBB4/SMO	12
GO:0042063	BP	gliogenesis	25/669	290/18670	4.94e-05	0.0013047	0.000994783	SERPINE2/GJC2/TGFB2/NRG1/PHGDH/TNF/PLP1/SOX9/SPINT1/P2RY1/ERBB3/ID4/LRP1/LIF/POU3F1/LEPR/LPAR1/PTPRZ1/S100B/MYB/ASPA/S100A8/SOX6/IL1B/SMO	25
GO:0003215	BP	cardiac right ventricle morphogenesis	6/669	20/18670	5.22e-05	0.0013697	0.00104435	TGFB2/SEMA3C/BMPR1A/GATA3/ISL1/SMARCD3	6
GO:0006027	BP	glycosaminoglycan catabolic process	10/669	61/18670	5.64e-05	0.00147275	0.00112291	OMD/FGF2/VCAN/SDC4/SDC1/CD44/BCAN/PGLYRP3/PGLYRP4/GPC6	10
GO:0006690	BP	icosanoid metabolic process	14/669	114/18670	5.75e-05	0.00147275	0.00112291	CYP1B1/PTGIS/HPGD/PLA2G4F/HPGDS/CYP2C18/PLA2G3/ALOX15B/CYP2S1/CYP2J2/PTGS1/CBR1/IL1B/PLA2G4A	14
GO:0030282	BP	bone mineralization	14/669	114/18670	5.75e-05	0.00147275	0.00112291	OMD/TFAP2A/FGFR2/GPNMB/FGFR3/WNT4/BMPR1A/SOX9/AXIN2/ASPN/LGR4/WNT10B/ADGRV1/GPM6B	14
GO:0044550	BP	secondary metabolite biosynthetic process	7/669	29/18670	5.76e-05	0.00147275	0.00112291	TYRP1/DCT/TYR/CDH3/PMEL/SLC24A5/OCA2	7
GO:0048638	BP	regulation of developmental growth	28/669	347/18670	5.8e-05	0.00147275	0.00112291	FN1/ISLR2/DBN1/SEMA3G/CPNE5/FGF2/CXCL12/APOE/FGFR2/WNT3/BCL11A/SEMA3C/FGFR3/BASP1/BMPR1A/PTPRS/LRP1/CRABP2/IL7/SOX15/PHLDA2/AR/ERBB4/EPPK1/NPY1R/LPAR3/BCL2/SMO	28
GO:0050900	BP	leukocyte migration	36/669	499/18670	5.84e-05	0.00147275	0.00112291	FN1/VCAM1/CCL8/CXCL10/TGFB2/CXCL12/CD177/F2RL1/VAV3/SDC4/CXADR/CCL27/TNF/IL1RN/TNFRSF18/SDC1/CD44/SLC7A5/CXCL14/S100A14/GATA3/IGLL1/S100A9/CD200R1/SLC7A8/SRC/CYP7B1/KIT/S100A8/CCL20/APOD/THY1/IL1B/ANGPT2/THBS4/ADAM8	36
GO:0010839	BP	negative regulation of keratinocyte proliferation	5/669	13/18670	5.89e-05	0.00147275	0.00112291	KDF1/SLURP1/SFN/EPPK1/VDR	5
GO:0042635	BP	positive regulation of hair cycle	5/669	13/18670	5.89e-05	0.00147275	0.00112291	TGFB2/TNF/MSX2/WNT10B/FOXN1	5
GO:0060601	BP	lateral sprouting from an epithelium	5/669	13/18670	5.89e-05	0.00147275	0.00112291	SULF1/TP63/FGFR2/VANGL2/AR	5
GO:0001667	BP	ameboidal-type cell migration	34/669	461/18670	6.05e-05	0.00150452	0.00114714	FN1/CYP1B1/FGF18/ANXA3/HTR2B/SEMA3G/FGF2/TGFB2/FAT2/APOE/HAS1/SDC4/SEMA3C/JUP/RAB25/S100A2/OVOL2/SMOC2/SOX9/GATA3/FGFBP1/FERMT1/RGCC/EPB41L4B/ISL1/ENPP2/PRSS3/ERBB4/EPPK1/SRC/KIT/ANLN/ANGPT2/SMO	34
GO:0030104	BP	water homeostasis	11/669	74/18670	6.17e-05	0.00152577	0.00116334	TP63/CLDN1/KDF1/ABCA12/AQP3/KRT1/CLDN4/TFAP2B/SFN/GRHL3/CYP26B1	11
GO:0007160	BP	cell-matrix adhesion	21/669	225/18670	6.3e-05	0.00154282	0.00117634	FN1/VCAM1/FBLN5/SDC4/JUP/COL16A1/WNT4/CAMSAP3/CD44/DDR1/ITGB6/COL17A1/FERMT1/LRP1/LYPD3/SRC/APOD/BCL2/THY1/GPM6B/AJUBA	21
GO:0030203	BP	glycosaminoglycan metabolic process	17/669	160/18670	6.31e-05	0.00154282	0.00117634	OMD/FGF2/VCAN/HAS1/SDC4/HS3ST3A1/SDC1/DSE/CD44/HS3ST6/CHPF/BCAN/PGLYRP3/XYLT1/IL1B/PGLYRP4/GPC6	17
GO:0048839	BP	inner ear development	19/669	192/18670	6.36e-05	0.00154419	0.00117738	TGFB2/TFAP2A/ESRP1/FGFR2/SDC4/SLITRK6/DLX5/MAF/CEBPA/VANGL2/CXCL14/GJB6/SOX9/GATA3/MYCL/MYO3A/GRHL3/OTX1/ADGRV1	19
GO:2000146	BP	negative regulation of cell motility	28/669	349/18670	6.41e-05	0.00154419	0.00117738	NDRG4/CYP1B1/SULF1/IGFBP3/FGF2/CXCL12/APOE/HAS1/SPINT2/NRG1/CDH1/JUP/WNT4/BMPR1A/GATA3/STK26/SLURP1/LRP1/RGCC/CD200R1/ERBB4/EPPK1/IGFBP5/ALOX15B/APOD/BCL2/THY1/ANGPT2	28
GO:0051897	BP	positive regulation of protein kinase B signaling	18/669	176/18670	6.41e-05	0.00154419	0.00117738	FGF18/FGF2/FGFR2/NRG1/FGFR3/TNF/IL18/GATA3/ERBB3/CD86/ERBB4/MST1R/IGFBP5/SRC/TGFA/KIT/NRG2/ADAM8	18
GO:0050768	BP	negative regulation of neurogenesis	25/669	295/18670	6.53e-05	0.00156324	0.00119191	SEMA3G/APOE/WNT3/LRP4/NRG1/BCL11A/SEMA3C/TNF/IRX3/BMPR1A/NOTCH3/SOX9/PTPRS/ID4/LRP1/KLK8/ISL1/LPAR1/ERBB4/TRPC6/ITM2C/EFNB3/THY1/IL1B/SPOCK1	25
GO:0042110	BP	T cell activation	34/669	464/18670	6.88e-05	0.00163915	0.00124979	VCAM1/F2RL1/IL20RB/SDC4/BCL11B/CXADR/GPNMB/WNT4/TNFRSF18/IL18/CD44/LMO1/GATA3/FZD7/RUNX3/IL7/SPINK5/LEPR/CD86/MYB/EFNB3/FOXN1/SRC/KIT/IRF4/BCL2/CYP26B1/NOD2/THY1/PRLR/IL1B/CEBPB/NRARP/ADAM8	34
GO:0090184	BP	positive regulation of kidney development	8/669	40/18670	7.26e-05	0.00172035	0.0013117	SERPINB7/WNT4/BASP1/SOX9/GATA3/LIF/LGR4/SMO	8
GO:0032602	BP	chemokine production	12/669	89/18670	7.72e-05	0.00182138	0.00138873	F2RL1/TNF/IL18/MBP/LRP1/IL7/S100A9/ADORA2B/S100A8/ALOX15B/APOD/IL1B	12
GO:0031214	BP	biomineral tissue development	17/669	163/18670	7.96e-05	0.00186928	0.00142525	OMD/TFAP2A/FGFR2/GPNMB/FGFR3/WNT4/MSX2/BMPR1A/SOX9/AXIN2/ASPN/LGR4/FAM83H/WNT10B/ADGRV1/GPM6B/CEBPB	17
GO:0014033	BP	neural crest cell differentiation	12/669	90/18670	8.62e-05	0.00200376	0.00152779	FN1/HTR2B/SEMA3G/ALDH1A2/NRG1/SEMA3C/BMPR1A/OVOL2/SOX9/ISL1/ERBB4/SMO	12
GO:0034333	BP	adherens junction assembly	12/669	90/18670	8.62e-05	0.00200376	0.00152779	SDC4/COL16A1/WNT4/CAMSAP3/LRP1/ZNF703/SRC/APOD/BCL2/THY1/GPM6B/AJUBA	12
GO:0045616	BP	regulation of keratinocyte differentiation	8/669	41/18670	8.73e-05	0.00201944	0.00153974	TP63/GRHL2/IL20/MSX2/OVOL2/AQP3/VDR/ALOX15B	8
GO:0009954	BP	proximal/distal pattern formation	7/669	31/18670	9.12e-05	0.00209756	0.00159931	ALDH1A2/TP63/IRX2/LRP4/IRX3/HOXC10/CYP26B1	7
GO:0050680	BP	negative regulation of epithelial cell proliferation	17/669	165/18670	9.27e-05	0.00211195	0.00161028	SULF1/TGFB2/APOE/FGFR2/TNF/KDF1/SOX9/GATA3/SLURP1/RGCC/RUNX3/ISL1/AR/SFN/EPPK1/VDR/WNT10B	17
GO:0050954	BP	sensory perception of mechanical stimulus	17/669	165/18670	9.27e-05	0.00211195	0.00161028	SLC52A3/SERPINE2/CXCL12/TFAP2A/SLC1A3/SLITRK6/MYH14/MBP/EPS8L2/GJB6/MYO3A/PAX3/KIT/ESPN/ADGRV1/CRYM/PIEZO2	17
GO:0060541	BP	respiratory system development	19/669	198/18670	9.62e-05	0.00218012	0.00166226	FGF18/ASS1/ALDH1A2/ESRP2/FGFR2/DLX5/TNF/CEBPA/GRHL2/BASP1/BMPR1A/VANGL2/SOX9/ABCA12/LIF/PDPN/IGFBP5/WNT7B/RARG	19
GO:0042445	BP	hormone metabolic process	21/669	232/18670	9.78e-05	0.00220017	0.00167755	CPE/CYP1B1/TPO/ALDH1A2/TNF/WNT4/DUOX1/PCSK2/GATA3/CYP3A5/DUOXA1/CRABP2/CYP2C18/CRABP1/VDR/CYP2S1/CYP26B1/RDH12/IL1B/CRYM/CACNA1H	21
GO:0048754	BP	branching morphogenesis of an epithelial tube	16/669	150/18670	9.81e-05	0.00220017	0.00167755	FGF2/ESRP2/FGFR2/TNF/WNT4/MSX2/VANGL2/DDR1/SOX9/AR/LGR4/VDR/SRC/BCL2/NRARP/SMO	16
GO:0006026	BP	aminoglycan catabolic process	10/669	65/18670	9.85e-05	0.00220017	0.00167755	OMD/FGF2/VCAN/SDC4/SDC1/CD44/BCAN/PGLYRP3/PGLYRP4/GPC6	10
GO:0072089	BP	stem cell proliferation	14/669	120/18670	0.000101091	0.0022477	0.00171378	FGF2/FGFR2/WNT3/DCT/OVOL2/KDF1/FERMT1/ID4/SMARCD3/WNT10B/OVOL1/WNT7B/SMO/RNF43	14
GO:0048588	BP	developmental cell growth	21/669	234/18670	0.000110476	0.00244468	0.00186397	FN1/ISLR2/SORBS2/DBN1/SEMA3G/CPNE5/CXCL12/APOE/WNT3/BCL11A/SEMA3C/DDR1/SOX9/PTPRS/COBL/LRP1/CRABP2/LPAR3/RARG/FLRT3/TMEM108	21
GO:0003338	BP	metanephros morphogenesis	7/669	32/18670	0.000113129	0.00247483	0.00188696	WNT4/BASP1/SOX9/LIF/LGR4/WNT7B/SMO	7
GO:0042573	BP	retinoic acid metabolic process	7/669	32/18670	0.000113129	0.00247483	0.00188696	ALDH1A2/CYP3A5/CRABP2/CYP2C18/CRABP1/CYP2S1/CYP26B1	7
GO:0021675	BP	nerve development	11/669	79/18670	0.000113511	0.00247483	0.00188696	VCAM1/SULF1/SERPINE2/NTF3/TFAP2A/SLC1A3/SLITRK6/ERBB3/ISL1/LPAR1/NTF4	11
GO:0048639	BP	positive regulation of developmental growth	18/669	184/18670	0.000113969	0.00247483	0.00188696	FN1/ISLR2/DBN1/CPNE5/FGF2/CXCL12/FGFR2/WNT3/BASP1/BMPR1A/LRP1/CRABP2/IL7/SOX15/ERBB4/LPAR3/BCL2/SMO	18
GO:0010001	BP	glial cell differentiation	20/669	218/18670	0.000118413	0.00255937	0.00195142	SERPINE2/NRG1/PHGDH/TNF/PLP1/SOX9/SPINT1/ERBB3/ID4/LRP1/LIF/POU3F1/LPAR1/PTPRZ1/S100B/ASPA/S100A8/SOX6/IL1B/SMO	20
GO:0072080	BP	nephron tubule development	12/669	93/18670	0.000118964	0.00255937	0.00195142	FGF2/IRX2/IRX3/WNT4/SOX9/GATA3/LIF/TFAP2B/LGR4/BCL2/WNT7B/SMO	12
GO:0030900	BP	forebrain development	29/669	381/18670	0.000120827	0.00258748	0.00197285	ANXA3/CXCL12/ALDH1A2/EPHB3/FGFR2/BCL11B/MFSD2A/NRG1/DCT/SLC2A1/CDH1/DLX5/WNT4/BMPR1A/NOTCH3/PTPRS/ID4/LRP1/BCAN/ISL1/POU3F1/FABP7/LPAR1/ERBB4/OTX1/SRC/WNT7B/SMO/TMEM108	29
GO:1901617	BP	organic hydroxy compound biosynthetic process	23/669	271/18670	0.000123614	0.00261694	0.00199532	FGF2/TGFB2/APOE/TYRP1/DCT/TYR/MOXD1/CDH3/TNF/WNT4/PLCH2/IMPA2/PSAT1/PMEL/HMGCS2/GATA3/P2RY1/SLC24A5/VDR/CYP7B1/IL1B/OCA2/CACNA1H	23
GO:0010721	BP	negative regulation of cell development	27/669	344/18670	0.000124162	0.00261694	0.00199532	FBN1/SEMA3G/APOE/WNT3/LRP4/NRG1/BCL11A/SEMA3C/TNF/IRX3/BMPR1A/NOTCH3/SOX9/PTPRS/ID4/LRP1/KLK8/ISL1/LPAR1/ERBB4/TRPC6/ITM2C/EFNB3/BCL2/THY1/IL1B/SPOCK1	27
GO:0006692	BP	prostanoid metabolic process	8/669	43/18670	0.000124455	0.00261694	0.00199532	PTGIS/HPGD/PLA2G4F/HPGDS/CYP2S1/PTGS1/CBR1/IL1B	8
GO:0006693	BP	prostaglandin metabolic process	8/669	43/18670	0.000124455	0.00261694	0.00199532	PTGIS/HPGD/PLA2G4F/HPGDS/CYP2S1/PTGS1/CBR1/IL1B	8
GO:0019748	BP	secondary metabolic process	10/669	67/18670	0.000127934	0.00267798	0.00204185	CYP1B1/FMO1/TYRP1/DCT/TYR/CDH3/PMEL/SLC24A5/BCL2/OCA2	10
GO:0090136	BP	epithelial cell-cell adhesion	5/669	15/18670	0.000129568	0.00270001	0.00205865	CYP1B1/JUP/CAMSAP3/KIT/THBS4	5
GO:1902105	BP	regulation of leukocyte differentiation	23/669	272/18670	0.00013059	0.00270915	0.00206562	FBN1/TNF/TNFRSF18/IL18/NOTCH2/IL20/CA2/GATA3/LIF/RUNX3/IL7/SPINK5/CD86/MYB/TOX/FOXN1/PGLYRP3/IRF4/CYP26B1/CEBPB/NRARP/PGLYRP4/ADAM8	23
GO:0006022	BP	aminoglycan metabolic process	17/669	170/18670	0.000133944	0.00276639	0.00210926	OMD/FGF2/VCAN/HAS1/SDC4/HS3ST3A1/SDC1/DSE/CD44/HS3ST6/CHPF/BCAN/PGLYRP3/XYLT1/IL1B/PGLYRP4/GPC6	17
GO:0061448	BP	connective tissue development	23/669	273/18670	0.000137913	0.00283576	0.00216216	FGF18/SULF1/FGF2/COL7A1/SERPINB7/TGFBI/FGFR3/MAF/MSX2/BMPR1A/CD44/SOX9/ID4/AXIN2/RUNX3/WNT10B/COL6A2/COL27A1/TRPS1/SOX6/WNT5B/WNT7B/RARG	23
GO:0006720	BP	isoprenoid metabolic process	15/669	139/18670	0.000140914	0.00288414	0.00219904	CYP1B1/ALDH1A2/APOE/SDC4/SDC1/HMGCS2/CYP3A5/LRP1/CRABP2/CYP2C18/CRABP1/CYP2S1/CYP26B1/RDH12/GPC6	15
GO:0072009	BP	nephron epithelium development	13/669	109/18670	0.000141703	0.00288414	0.00219904	FGF2/IRX2/IRX3/WNT4/BASP1/SOX9/GATA3/LIF/TFAP2B/LGR4/BCL2/WNT7B/SMO	13
GO:0007045	BP	cell-substrate adherens junction assembly	11/669	81/18670	0.000142748	0.00288414	0.00219904	SDC4/COL16A1/WNT4/CAMSAP3/LRP1/SRC/APOD/BCL2/THY1/GPM6B/AJUBA	11
GO:0048041	BP	focal adhesion assembly	11/669	81/18670	0.000142748	0.00288414	0.00219904	SDC4/COL16A1/WNT4/CAMSAP3/LRP1/SRC/APOD/BCL2/THY1/GPM6B/AJUBA	11
GO:0061326	BP	renal tubule development	12/669	95/18670	0.00014626	0.0029423	0.00224339	FGF2/IRX2/IRX3/WNT4/SOX9/GATA3/LIF/TFAP2B/LGR4/BCL2/WNT7B/SMO	12
GO:0006024	BP	glycosaminoglycan biosynthetic process	13/669	110/18670	0.00015553	0.00311529	0.00237529	OMD/VCAN/HAS1/SDC4/HS3ST3A1/SDC1/DSE/HS3ST6/CHPF/BCAN/XYLT1/IL1B/GPC6	13
GO:0001659	BP	temperature homeostasis	17/669	173/18670	0.00016573	0.00330535	0.0025202	G0S2/ARNTL/NMU/GATM/TNF/IL18/HOXC10/ACSL1/PDGFC/ACADL/LGR4/LEPR/WNT10B/IRF4/PRLR/IL1B/CEBPB	17
GO:0045667	BP	regulation of osteoblast differentiation	14/669	126/18670	0.000170929	0.00339448	0.00258816	TP63/FGFR2/GDPD2/TNF/WNT4/CEBPA/MSX2/BMPR1A/AXIN2/IGFBP5/WNT10B/TOB1/CEBPB/WNT7B	14
GO:0008652	BP	cellular amino acid biosynthetic process	11/669	83/18670	0.000178153	0.00352289	0.00268607	ASS1/OTC/CDO1/SLC1A3/GATM/PHGDH/PSAT1/FOLH1/OAT/ASPA/ASPG	11
GO:0045665	BP	negative regulation of neuron differentiation	20/669	225/18670	0.000181639	0.00357161	0.00272322	SEMA3G/APOE/WNT3/LRP4/BCL11A/SEMA3C/IRX3/NOTCH3/SOX9/PTPRS/ID4/LRP1/KLK8/ISL1/LPAR1/TRPC6/ITM2C/EFNB3/THY1/SPOCK1	20
GO:0060413	BP	atrial septum morphogenesis	5/669	16/18670	0.000182923	0.00357161	0.00272322	TGFB2/GJA5/NOTCH2/ISL1/SMO	5
GO:0060572	BP	morphogenesis of an epithelial bud	5/669	16/18670	0.000182923	0.00357161	0.00272322	SULF1/TP63/FGFR2/AR/SOSTDC1	5
GO:0051961	BP	negative regulation of nervous system development	25/669	315/18670	0.000184196	0.00358142	0.00273069	SEMA3G/APOE/WNT3/LRP4/NRG1/BCL11A/SEMA3C/TNF/IRX3/BMPR1A/NOTCH3/SOX9/PTPRS/ID4/LRP1/KLK8/ISL1/LPAR1/ERBB4/TRPC6/ITM2C/EFNB3/THY1/IL1B/SPOCK1	25
GO:0002065	BP	columnar/cuboidal epithelial cell differentiation	13/669	112/18670	0.000186694	0.00361487	0.00275619	ARNTL/KLF5/TP63/ESRP1/FGFR2/SLITRK6/WNT4/PTK6/DLX3/MYCL/CEBPB/RARG/SMO	13
GO:0030336	BP	negative regulation of cell migration	26/669	334/18670	0.000187724	0.00361972	0.0027599	NDRG4/CYP1B1/SULF1/IGFBP3/FGF2/CXCL12/APOE/HAS1/NRG1/CDH1/JUP/WNT4/BMPR1A/STK26/SLURP1/LRP1/RGCC/CD200R1/ERBB4/EPPK1/IGFBP5/ALOX15B/APOD/BCL2/THY1/ANGPT2	26
GO:0030098	BP	lymphocyte differentiation	27/669	353/18670	0.00018945	0.0036379	0.00277376	VCAM1/BCL11B/WNT4/TNFRSF18/IL18/NOTCH2/LY6D/GATA3/FZD7/BLNK/RUNX3/IL7/SPINK5/LEPR/CD86/MYB/TOX/FOXN1/PGLYRP3/KIT/IRF4/SPI1/BCL2/CYP26B1/NRARP/PGLYRP4/ADAM8	27
GO:0060191	BP	regulation of lipase activity	12/669	98/18670	0.000197176	0.00377068	0.002875	NTF3/HTR2B/FGF2/FGFR2/FGFR3/GNA15/ANXA8L1/ANXA8/LRP1/LPAR1/KIT/NTF4	12
GO:0001701	BP	in utero embryonic development	28/669	373/18670	0.000198192	0.00377458	0.00287797	DBN1/KRT19/GJB5/FGFR2/SPINT2/CAMSAP3/CEBPA/DSC3/GRHL2/ST14/BMPR1A/GJB3/OVOL2/SPINT1/GATA3/ARNT2/HS3ST6/LIF/PHLDA2/AR/HOPX/ELF3/APBA2/NECAB1/SOX6/CEBPB/WNT7B/SMO	28
GO:0055074	BP	calcium ion homeostasis	33/669	471/18670	0.000202463	0.0038023	0.0028991	TGM2/ACKR3/HTR2B/CCL8/CXCL10/FGF2/TMEM38A/CXCL12/F2RL1/APOE/NMU/NCS1/PLCH2/RYR1/GNA15/RYR2/S100A14/P2RY1/RIC3/LRP1/TFAP2B/TRPV6/SLC24A5/LPAR1/TRPC6/VDR/LPAR3/DMD/SLC24A3/ATP2C2/BCL2/THY1/SGCD	33
GO:0060711	BP	labyrinthine layer development	8/669	46/18670	0.000203741	0.0038023	0.0028991	GJB5/FGFR2/SPINT2/GRHL2/ST14/OVOL2/SPINT1/WNT7B	8
GO:0045662	BP	negative regulation of myoblast differentiation	6/669	25/18670	0.000204556	0.0038023	0.0028991	CXCL10/TNF/IL18/CXCL14/SOX9/SOSTDC1	6
GO:0048103	BP	somatic stem cell division	6/669	25/18670	0.000204556	0.0038023	0.0028991	TGFB2/FGFR2/DCT/VANGL2/FZD7/KIT	6
GO:0060444	BP	branching involved in mammary gland duct morphogenesis	6/669	25/18670	0.000204556	0.0038023	0.0028991	WNT4/MSX2/DDR1/AR/VDR/SRC	6
GO:0060571	BP	morphogenesis of an epithelial fold	6/669	25/18670	0.000204556	0.0038023	0.0028991	SULF1/TP63/FGFR2/OVOL2/AR/SOSTDC1	6
GO:1905332	BP	positive regulation of morphogenesis of an epithelium	7/669	35/18670	0.000205875	0.00381156	0.00290617	WNT4/SOX9/GATA3/LIF/AR/LGR4/SMO	7
GO:0009612	BP	response to mechanical stimulus	19/669	210/18670	0.00020806	0.00383268	0.00292227	SERPINE2/CXCL10/CXCL12/SLC1A3/SLITRK6/SLC2A1/JUP/RYR2/SOX9/P2RY1/FAS/DMD/SRC/KIT/SCEL/ADGRV1/IL1B/ANGPT2/PIEZO2	19
GO:0052547	BP	regulation of peptidase activity	32/669	452/18670	0.000208974	0.00383268	0.00292227	FN1/SERPINE2/TP63/COL7A1/WFDC5/SERPINB7/SPINT2/TNF/ANTXR1/MBP/PERP/CD44/ANXA8L1/SERPINB5/CSTA/SPINT1/CRYAB/ANXA8/NLRP2/TFAP2B/S100A9/SFN/SPINK5/SERPINA12/BCL2L10/FAS/SRC/S100A8/SERPINB2/SPOCK1/WFDC2/EFNA3	32
GO:0042531	BP	positive regulation of tyrosine phosphorylation of STAT protein	10/669	71/18670	0.00020949	0.00383268	0.00292227	FGFR3/TNF/TNFRSF18/IL18/IL20/PTK6/LIF/ISL1/ERBB4/KIT	10
GO:0006959	BP	humoral immune response	27/669	356/18670	0.000217183	0.00395785	0.0030177	CFH/C1S/DCD/CXCL10/SPON2/TNF/DEFB1/GATA3/IGLL1/KRT1/BLNK/RGCC/IL7/S100A9/SPINK5/PRSS3/EXO1/PGLYRP3/S100A8/KLK5/CR1L/BCL2/IL1B/PGLYRP4/SUSD4/KRT6A/IGLL5	27
GO:0060349	BP	bone morphogenesis	13/669	114/18670	0.000223071	0.00404925	0.0030874	FGF18/TFAP2A/FGFR2/COL7A1/FGFR3/DLX5/MSX2/SOX9/AXIN2/COL6A2/COL27A1/CYP26B1/RARG	13
GO:0010518	BP	positive regulation of phospholipase activity	9/669	59/18670	0.000233407	0.0042204	0.00321789	NTF3/HTR2B/FGF2/FGFR2/FGFR3/GNA15/LPAR1/KIT/NTF4	9
GO:0003231	BP	cardiac ventricle development	14/669	130/18670	0.000237845	0.00425239	0.00324228	CPE/TGFB2/GJA5/FGFR2/NRG1/SEMA3C/GRHL2/BMPR1A/VANGL2/RYR2/GATA3/ISL1/DSP/SMARCD3	14
GO:0048066	BP	developmental pigmentation	8/669	47/18670	0.000237921	0.00425239	0.00324228	TYRP1/DCT/TYR/SLC24A5/KIT/BCL2/RAB38/OCA2	8
GO:0098868	BP	bone growth	8/669	47/18670	0.000237921	0.00425239	0.00324228	FGFR2/COL7A1/FGFR3/MSX2/LEPR/COL6A2/COL27A1/RARG	8
GO:0006023	BP	aminoglycan biosynthetic process	13/669	115/18670	0.000243427	0.00433413	0.0033046	OMD/VCAN/HAS1/SDC4/HS3ST3A1/SDC1/DSE/HS3ST6/CHPF/BCAN/XYLT1/IL1B/GPC6	13
GO:1904951	BP	positive regulation of establishment of protein localization	32/669	456/18670	0.000244581	0.00433804	0.00330759	HTR2B/TGFB2/MTCL1/F2RL1/NMU/TP63/ANO1/TMEM30B/CDH1/JUP/TNF/EXPH5/MBP/CHP2/HCAR2/VSNL1/GATA3/NLRP2/FERMT1/LRP1/RGCC/ISL1/SFN/SRC/ALOX15B/BCL2/NOD2/IL1B/SMO/ADAM8/PRKCD/BAIAP3	32
GO:0030177	BP	positive regulation of Wnt signaling pathway	17/669	179/18670	0.000249549	0.00439262	0.00334921	LYPD6/SULF1/ARNTL/FGFR2/WNT3/DLX5/JUP/CDH3/WNK2/AXIN2/LGR6/LGR4/ZBED2/WNT10B/SRC/SCEL/NRARP	17
GO:1903034	BP	regulation of response to wounding	17/669	179/18670	0.000249549	0.00439262	0.00334921	SERPINE2/FGF2/F2RL1/APOE/WNT4/DUOX1/PTPRF/SMOC2/PTPRS/KRT1/LRP1/KLK8/SOX15/PDPN/EPPK1/SERPINB2/PRKCD	17
GO:0060644	BP	mammary gland epithelial cell differentiation	5/669	17/18670	0.000251531	0.00441081	0.00336307	IRF6/ZNF703/ERBB4/CEBPB/SMO	5
GO:0034114	BP	regulation of heterotypic cell-cell adhesion	6/669	26/18670	0.000257926	0.00448907	0.00342274	TNF/IL1RN/MBP/CD44/THY1/IL1B	6
GO:0060706	BP	cell differentiation involved in embryonic placenta development	6/669	26/18670	0.000257926	0.00448907	0.00342274	KRT19/GJB5/SPINT2/GRHL2/ST14/LIF	6
GO:0051222	BP	positive regulation of protein transport	30/669	418/18670	0.000259018	0.00449126	0.00342441	HTR2B/TGFB2/MTCL1/F2RL1/NMU/ANO1/TMEM30B/CDH1/JUP/TNF/EXPH5/MBP/CHP2/HCAR2/VSNL1/GATA3/NLRP2/FERMT1/LRP1/RGCC/ISL1/SFN/SRC/ALOX15B/NOD2/IL1B/SMO/ADAM8/PRKCD/BAIAP3	30
GO:0090263	BP	positive regulation of canonical Wnt signaling pathway	15/669	147/18670	0.000262051	0.00452695	0.00345162	LYPD6/ARNTL/FGFR2/DLX5/JUP/CDH3/WNK2/AXIN2/LGR6/LGR4/ZBED2/WNT10B/SRC/SCEL/NRARP	15
GO:0018149	BP	peptide cross-linking	9/669	60/18670	0.000266	0.00454449	0.003465	FN1/TGM2/EVPL/KRT10/CSTA/KRT1/DSP/C1orf68/TGM3	9
GO:0051893	BP	regulation of focal adhesion assembly	9/669	60/18670	0.000266	0.00454449	0.003465	SDC4/COL16A1/WNT4/CAMSAP3/LRP1/SRC/APOD/THY1/GPM6B	9
GO:0090109	BP	regulation of cell-substrate junction assembly	9/669	60/18670	0.000266	0.00454449	0.003465	SDC4/COL16A1/WNT4/CAMSAP3/LRP1/SRC/APOD/THY1/GPM6B	9
GO:0010975	BP	regulation of neuron projection development	34/669	499/18670	0.000273753	0.00465982	0.00355294	FN1/NDRG4/ISLR2/DBN1/SEMA3G/CPNE5/CXCL12/APOE/EPHB3/WNT3/LRP4/NCS1/BCL11A/SEMA3C/CNTN1/PTPRF/PTK6/PTPRS/COBL/GATA3/GRIP1/LRP1/KLK8/CRABP2/S100A9/LPAR1/VLDLR/TRPC6/ITM2C/LPAR3/EFNB3/EFHC2/THY1/SPOCK1	34
GO:0050714	BP	positive regulation of protein secretion	22/669	268/18670	0.000275787	0.00467502	0.00356452	HTR2B/TGFB2/F2RL1/NMU/ANO1/TNF/EXPH5/MBP/HCAR2/VSNL1/GATA3/NLRP2/FERMT1/LRP1/RGCC/ISL1/SRC/ALOX15B/NOD2/IL1B/ADAM8/BAIAP3	22
GO:0035272	BP	exocrine system development	8/669	48/18670	0.000276658	0.00467502	0.00356452	TGM2/TGFB2/ESRP2/FGFR2/SEMA3C/TNF/IGSF3/SOX9	8
GO:0022408	BP	negative regulation of cell-cell adhesion	17/669	181/18670	0.000284686	0.00479324	0.00365466	SERPINE2/ASS1/CXCL12/IL20RB/SDC4/SPINT2/GPNMB/CDH1/IL1RN/MBP/RGCC/RUNX3/ZNF703/CD86/CEBPB/NRARP/PRKCD	17
GO:0002934	BP	desmosome organization	4/669	10/18670	0.000288712	0.00484349	0.00369297	JUP/PKP3/PERP/DSP	4
GO:0014015	BP	positive regulation of gliogenesis	10/669	74/18670	0.000296043	0.0049486	0.00377311	SERPINE2/GJC2/TNF/SPINT1/LRP1/LIF/PTPRZ1/MYB/ASPA/IL1B	10
GO:1901888	BP	regulation of cell junction assembly	11/669	88/18670	0.000300571	0.00499248	0.00380658	SDC4/TNF/COL16A1/WNT4/CAMSAP3/CLDN1/LRP1/SRC/APOD/THY1/GPM6B	11
GO:0002793	BP	positive regulation of peptide secretion	23/669	288/18670	0.000300817	0.00499248	0.00380658	HTR2B/TGFB2/F2RL1/NMU/ANO1/TNF/EXPH5/MBP/HCAR2/VSNL1/GATA3/NLRP2/FERMT1/LRP1/RGCC/ISL1/SRC/S100A8/ALOX15B/NOD2/IL1B/ADAM8/BAIAP3	23
GO:0048645	BP	animal organ formation	9/669	61/18670	0.000302273	0.0049988	0.00381139	SULF1/TP63/FGFR2/BMPR1A/AXIN2/ISL1/AR/SMARCD3/NTF4	9
GO:0045927	BP	positive regulation of growth	22/669	270/18670	0.00030589	0.00504067	0.00384332	FN1/ISLR2/DBN1/CPNE5/FGF2/TGFB2/CXCL12/FGFR2/WNT3/BASP1/BMPR1A/LRP1/CRABP2/IL7/SOX15/S100A9/SFN/ERBB4/LPAR3/S100A8/BCL2/SMO	22
GO:1990266	BP	neutrophil migration	13/669	118/18670	0.000314299	0.00516095	0.00393502	CCL8/CXCL10/TGFB2/CD177/VAV3/CXADR/IL1RN/S100A9/S100A8/CCL20/IL1B/THBS4/ADAM8	13
GO:0003148	BP	outflow tract septum morphogenesis	6/669	27/18670	0.000321652	0.00522628	0.00398484	TGFB2/FGFR2/SEMA3C/MSX2/BMPR1A/ISL1	6
GO:0048668	BP	collateral sprouting	6/669	27/18670	0.000321652	0.00522628	0.00398484	WNT3/PTPRS/COBL/LRP1/CRABP2/LPAR3	6
GO:0060384	BP	innervation	6/669	27/18670	0.000321652	0.00522628	0.00398484	VCAM1/SULF1/SERPINE2/SLITRK6/ISL1/NTF4	6
GO:0016049	BP	cell growth	33/669	484/18670	0.000331176	0.00536227	0.00408853	FN1/ISLR2/SORBS2/SERPINE2/IGFBP3/DBN1/SEMA3G/CPNE5/TGFB2/CXCL12/FBLN5/APOE/WNT3/BCL11A/SEMA3C/DDR1/SOX9/PTPRS/CRYAB/COBL/LRP1/CRABP2/S100A9/SFN/RERG/IGFBP5/LPAR3/S100A8/BCL2/RARG/SPOCK1/FLRT3/TMEM108	33
GO:0001819	BP	positive regulation of cytokine production	32/669	464/18670	0.000332421	0.00536375	0.00408965	CYP1B1/SULF1/HTR2B/F2RL1/SPON2/IL20RB/SERPINB7/TNF/IL1RN/IL18/MBP/GATA3/NLRP2/FERMT1/LRP1/RGCC/IL7/ISL1/CD86/RAB7B/MAPK13/MYB/SRC/IRF5/ADORA2B/ALOX15B/IRF4/NOD2/MNDA/IL1B/CEBPB/ADAM8	32
GO:0090196	BP	regulation of chemokine secretion	5/669	18/18670	0.000338055	0.00543579	0.00414458	F2RL1/TNF/MBP/LRP1/ALOX15B	5
GO:0001952	BP	regulation of cell-matrix adhesion	13/669	119/18670	0.000341528	0.0054727	0.00417272	SDC4/JUP/COL16A1/WNT4/CAMSAP3/DDR1/FERMT1/LRP1/SRC/APOD/BCL2/THY1/GPM6B	13
GO:0052548	BP	regulation of endopeptidase activity	30/669	425/18670	0.000343005	0.00547747	0.00417636	SERPINE2/TP63/COL7A1/WFDC5/SERPINB7/SPINT2/TNF/MBP/PERP/CD44/ANXA8L1/SERPINB5/CSTA/SPINT1/CRYAB/ANXA8/NLRP2/TFAP2B/S100A9/SFN/SPINK5/SERPINA12/BCL2L10/FAS/SRC/S100A8/SERPINB2/SPOCK1/WFDC2/EFNA3	30
GO:0007156	BP	homophilic cell adhesion via plasma membrane adhesion molecules	16/669	168/18670	0.000364105	0.0057945	0.00441809	ANXA3/MPZL2/PCDHA7/FAT2/CDH1/DSG3/CDH3/DSC3/CDHR1/IGSF9/DSC1/CELSR2/DSG1/CDH22/EMB/PCDHA10	16
GO:0042475	BP	odontogenesis of dentin-containing tooth	11/669	90/18670	0.0003663	0.00580275	0.00442437	TP63/BCL11B/LRP4/PERP/MSX2/BMPR1A/CA2/DLX3/KLK5/SOSTDC1/SMO	11
GO:0060411	BP	cardiac septum morphogenesis	10/669	76/18670	0.000368926	0.00580275	0.00442437	TGFB2/GJA5/FGFR2/SEMA3C/NOTCH2/MSX2/BMPR1A/VANGL2/ISL1/SMO	10
GO:0072088	BP	nephron epithelium morphogenesis	10/669	76/18670	0.000368926	0.00580275	0.00442437	FGF2/IRX2/IRX3/WNT4/SOX9/GATA3/LIF/LGR4/BCL2/SMO	10
GO:0060425	BP	lung morphogenesis	8/669	50/18670	0.000369618	0.00580275	0.00442437	ESRP2/FGFR2/TNF/GRHL2/VANGL2/SOX9/LIF/WNT7B	8
GO:0090596	BP	sensory organ morphogenesis	21/669	256/18670	0.000380024	0.00594604	0.00453362	FBN1/COL8A1/TFAP2A/FGFR2/SLITRK6/DLX5/WNT16/VANGL2/GJB6/SOX9/GATA3/MYO3A/IRX5/TFAP2B/GRHL3/HOXC13/OTX1/BCL2/CYP26B1/THY1/RARG	21
GO:0045619	BP	regulation of lymphocyte differentiation	16/669	169/18670	0.00038915	0.00606839	0.00462692	TNFRSF18/IL18/GATA3/RUNX3/IL7/SPINK5/CD86/MYB/TOX/FOXN1/PGLYRP3/IRF4/CYP26B1/NRARP/PGLYRP4/ADAM8	16
GO:0001516	BP	prostaglandin biosynthetic process	6/669	28/18670	0.00039708	0.00613034	0.00467415	PTGIS/PLA2G4F/HPGDS/PTGS1/CBR1/IL1B	6
GO:0046457	BP	prostanoid biosynthetic process	6/669	28/18670	0.00039708	0.00613034	0.00467415	PTGIS/PLA2G4F/HPGDS/PTGS1/CBR1/IL1B	6
GO:0085029	BP	extracellular matrix assembly	6/669	28/18670	0.00039708	0.00613034	0.00467415	FBLN5/HAS1/ANTXR1/SOX9/RGCC/GPM6B	6
GO:0043406	BP	positive regulation of MAP kinase activity	21/669	258/18670	0.000421491	0.00648566	0.00494507	FGF18/NTF3/HTR2B/FGF2/FZD10/NRG1/TNF/VANGL2/PDGFC/LPAR1/MST1R/LPAR3/SRC/ADORA2B/TGFA/KIT/NOD2/IL1B/WNT7B/ADAM8/AJUBA	21
GO:0050863	BP	regulation of T cell activation	24/669	314/18670	0.00042694	0.00654782	0.00499246	VCAM1/IL20RB/SDC4/GPNMB/TNFRSF18/IL18/LMO1/GATA3/RUNX3/IL7/SPINK5/CD86/MYB/EFNB3/FOXN1/SRC/IRF4/CYP26B1/NOD2/THY1/IL1B/CEBPB/NRARP/ADAM8	24
GO:0045669	BP	positive regulation of osteoblast differentiation	9/669	64/18670	0.000436402	0.00665144	0.00507147	TP63/GDPD2/WNT4/CEBPA/MSX2/BMPR1A/WNT10B/CEBPB/WNT7B	9
GO:0019371	BP	cyclooxygenase pathway	4/669	11/18670	0.000440853	0.00665144	0.00507147	PTGIS/HPGDS/PTGS1/CBR1	4
GO:0048672	BP	positive regulation of collateral sprouting	4/669	11/18670	0.000440853	0.00665144	0.00507147	WNT3/LRP1/CRABP2/LPAR3	4
GO:0060174	BP	limb bud formation	4/669	11/18670	0.000440853	0.00665144	0.00507147	FGFR2/WNT3/SEMA3C/SOX9	4
GO:2000392	BP	regulation of lamellipodium morphogenesis	4/669	11/18670	0.000440853	0.00665144	0.00507147	CD44/ENPP2/PDPN/SRC	4
GO:0072028	BP	nephron morphogenesis	10/669	78/18670	0.000456171	0.00686028	0.0052307	FGF2/IRX2/IRX3/WNT4/SOX9/GATA3/LIF/LGR4/BCL2/SMO	10
GO:0010977	BP	negative regulation of neuron projection development	15/669	155/18670	0.000464103	0.00693468	0.00528743	SEMA3G/APOE/WNT3/LRP4/BCL11A/SEMA3C/PTPRS/LRP1/KLK8/LPAR1/TRPC6/ITM2C/EFNB3/THY1/SPOCK1	15
GO:1901861	BP	regulation of muscle tissue development	15/669	155/18670	0.000464103	0.00693468	0.00528743	FGF2/ARNTL/FGFR2/NRG1/BMPR1A/FZD7/ERBB3/SOX15/ERBB4/S100B/IGFBP5/WNT10B/BCL2/CYP26B1/SOX6	15
GO:0030595	BP	leukocyte chemotaxis	19/669	224/18670	0.000470326	0.00700514	0.00534115	CCL8/CXCL10/TGFB2/CXCL12/F2RL1/VAV3/CXADR/CCL27/IL1RN/CXCL14/S100A14/S100A9/CYP7B1/KIT/S100A8/CCL20/IL1B/THBS4/ADAM8	19
GO:0072210	BP	metanephric nephron development	7/669	40/18670	0.000488721	0.00725587	0.00553232	IRX2/WNT4/SOX9/LIF/TFAP2B/LGR4/SMO	7
GO:0003151	BP	outflow tract morphogenesis	10/669	79/18670	0.000505832	0.00748599	0.00570778	TGFB2/ELN/GJA5/FGFR2/SEMA3C/RYR1/MSX2/BMPR1A/ISL1/NPY1R	10
GO:0007159	BP	leukocyte cell-cell adhesion	25/669	337/18670	0.000509113	0.00750796	0.00572453	VCAM1/ASS1/CXCL12/CD177/IL20RB/SDC4/GPNMB/TNF/IL18/CD44/GATA3/RUNX3/IL7/S100A9/CD86/MYB/EFNB3/SRC/S100A8/NOD2/THY1/IL1B/CEBPB/NRARP/ADAM8	25
GO:0001837	BP	epithelial to mesenchymal transition	14/669	140/18670	0.000510548	0.00750796	0.00572453	TGFB2/FGFR2/WNT16/WNT4/MSX2/OVOL2/SOX9/AXIN2/RGCC/ISL1/ZNF703/PDPN/ELL3/IL1B	14
GO:0097530	BP	granulocyte migration	14/669	141/18670	0.0005486	0.00804209	0.00613178	CCL8/CXCL10/TGFB2/CD177/VAV3/CXADR/IL1RN/S100A14/S100A9/S100A8/CCL20/IL1B/THBS4/ADAM8	14
GO:0035136	BP	forelimb morphogenesis	7/669	41/18670	0.000571357	0.00834428	0.0063622	ALDH1A2/TFAP2A/TP63/WNT3/MSX2/CRABP2/TFAP2B	7
GO:0043586	BP	tongue development	5/669	20/18670	0.000576397	0.00834428	0.0063622	HOXC13/WNT10B/KIT/CYP26B1/NTF4	5
GO:0048670	BP	regulation of collateral sprouting	5/669	20/18670	0.000576397	0.00834428	0.0063622	WNT3/PTPRS/LRP1/CRABP2/LPAR3	5
GO:0090195	BP	chemokine secretion	5/669	20/18670	0.000576397	0.00834428	0.0063622	F2RL1/TNF/MBP/LRP1/ALOX15B	5
GO:0061387	BP	regulation of extent of cell growth	12/669	110/18670	0.000578467	0.00834825	0.00636521	FN1/ISLR2/DBN1/SEMA3G/CXCL12/APOE/WNT3/SEMA3C/PTPRS/LRP1/CRABP2/LPAR3	12
GO:0003413	BP	chondrocyte differentiation involved in endochondral bone morphogenesis	6/669	30/18670	0.000588844	0.0084717	0.00645934	COL7A1/SOX9/AXIN2/COL6A2/COL27A1/RARG	6
GO:1903391	BP	regulation of adherens junction organization	9/669	67/18670	0.000616007	0.00883514	0.00673645	SDC4/COL16A1/WNT4/CAMSAP3/LRP1/SRC/APOD/THY1/GPM6B	9
GO:0106106	BP	cold-induced thermogenesis	14/669	143/18670	0.000631971	0.00900849	0.00686862	G0S2/ARNTL/GATM/IL18/HOXC10/ACSL1/PDGFC/ACADL/LGR4/LEPR/WNT10B/IRF4/PRLR/CEBPB	14
GO:0120161	BP	regulation of cold-induced thermogenesis	14/669	143/18670	0.000631971	0.00900849	0.00686862	G0S2/ARNTL/GATM/IL18/HOXC10/ACSL1/PDGFC/ACADL/LGR4/LEPR/WNT10B/IRF4/PRLR/CEBPB	14
GO:0032755	BP	positive regulation of interleukin-6 production	11/669	96/18670	0.000639948	0.00904885	0.0068994	F2RL1/SPON2/TNF/IL1RN/MBP/ISL1/RAB7B/MAPK13/ADORA2B/NOD2/IL1B	11
GO:0003334	BP	keratinocyte development	4/669	12/18670	0.000642591	0.00904885	0.0068994	BCL11B/EXPH5/KDF1/SFN	4
GO:0014831	BP	gastro-intestinal system smooth muscle contraction	4/669	12/18670	0.000642591	0.00904885	0.0068994	SULF1/HTR2B/NMU/KIT	4
GO:0070486	BP	leukocyte aggregation	4/669	12/18670	0.000642591	0.00904885	0.0068994	CD44/S100A9/S100A8/IL1B	4
GO:0046394	BP	carboxylic acid biosynthetic process	31/669	462/18670	0.0006484	0.00907916	0.00692251	ASS1/OTC/PTGIS/VCAN/ALDH1A2/CDO1/HPGD/HAS1/SLC1A3/GATM/PHGDH/PSAT1/PLP1/DSE/PLA2G4F/FOLH1/HPGDS/CRABP2/ACADL/BCAN/ELOVL4/OAT/ASPA/CYP7B1/DEGS1/ALOX15B/PTGS1/CBR1/IL1B/ASPG/PLA2G4A	31
GO:0021915	BP	neural tube development	15/669	160/18670	0.000648651	0.00907916	0.00692251	TGFB2/ALDH1A2/SDC4/SPINT2/SEMA3C/PHGDH/GRHL2/ST14/OVOL2/VANGL2/SPINT1/COBL/GRHL3/RARG/SMO	15
GO:0016053	BP	organic acid biosynthetic process	31/669	463/18670	0.00067196	0.00937716	0.00714973	ASS1/OTC/PTGIS/VCAN/ALDH1A2/CDO1/HPGD/HAS1/SLC1A3/GATM/PHGDH/PSAT1/PLP1/DSE/PLA2G4F/FOLH1/HPGDS/CRABP2/ACADL/BCAN/ELOVL4/OAT/ASPA/CYP7B1/DEGS1/ALOX15B/PTGS1/CBR1/IL1B/ASPG/PLA2G4A	31
GO:0002687	BP	positive regulation of leukocyte migration	13/669	128/18670	0.000690647	0.00960909	0.00732656	CCL8/CXCL10/CXCL12/F2RL1/CCL27/TNF/TNFRSF18/CXCL14/S100A14/CCL20/THY1/THBS4/ADAM8	13
GO:0001657	BP	ureteric bud development	11/669	97/18670	0.000698938	0.00964698	0.00735545	FGF2/FGFR2/SDC4/WNT4/BASP1/SDC1/SOX9/GATA3/LGR4/BCL2/SMO	11
GO:0014020	BP	primary neural tube formation	11/669	97/18670	0.000698938	0.00964698	0.00735545	TGFB2/SDC4/SPINT2/GRHL2/ST14/OVOL2/VANGL2/SPINT1/COBL/GRHL3/RARG	11
GO:0006066	BP	alcohol metabolic process	26/669	364/18670	0.000699598	0.00964698	0.00735545	CYP1B1/FGF2/ALDH1A2/APOE/MOXD1/TNF/WNT4/CEBPA/PLCH2/NUDT11/IMPA2/ALDH3B2/HMGCS2/SULT2B1/P2RY1/ACADL/LEPR/SERPINA12/VLDLR/VDR/CYP7B1/DEGS2/SGPP2/RDH12/IL1B/CACNA1H	26
GO:1902230	BP	negative regulation of intrinsic apoptotic signaling pathway in response to DNA damage	6/669	31/18670	0.000708284	0.00972733	0.00741671	ACKR3/CXCL12/CD44/ELL3/BCL2/ZNF385A	6
GO:0051249	BP	regulation of lymphocyte activation	32/669	485/18670	0.000709627	0.00972733	0.00741671	VCAM1/IL20RB/VAV3/SDC4/GPNMB/TNFRSF18/IL18/LMO1/GATA3/IGLL1/RUNX3/IL7/SPINK5/CD86/MYB/TOX/EFNB3/FOXN1/PGLYRP3/SRC/IRF4/BCL2/CYP26B1/NOD2/THY1/MNDA/IL1B/CEBPB/NRARP/PGLYRP4/IGLL5/ADAM8	32
GO:0010951	BP	negative regulation of endopeptidase activity	20/669	250/18670	0.000711705	0.00972733	0.00741671	SERPINE2/COL7A1/WFDC5/SERPINB7/SPINT2/CD44/ANXA8L1/SERPINB5/CSTA/SPINT1/CRYAB/ANXA8/TFAP2B/SFN/SPINK5/SERPINA12/SRC/SERPINB2/SPOCK1/WFDC2	20
GO:0042306	BP	regulation of protein import into nucleus	8/669	55/18670	0.000716433	0.00973469	0.00742232	CDH1/JUP/PKIA/CHP2/FERMT1/APOD/SMO/PRKCD	8
GO:0046456	BP	icosanoid biosynthetic process	8/669	55/18670	0.000716433	0.00973469	0.00742232	PTGIS/HPGD/PLA2G4F/HPGDS/PTGS1/CBR1/IL1B/PLA2G4A	8
GO:0007605	BP	sensory perception of sound	14/669	145/18670	0.000725841	0.00983377	0.00749787	SLC52A3/TFAP2A/SLC1A3/SLITRK6/MYH14/MBP/EPS8L2/GJB6/MYO3A/PAX3/KIT/ESPN/ADGRV1/CRYM	14
GO:0003283	BP	atrial septum development	5/669	21/18670	0.000734385	0.00985214	0.00751188	TGFB2/GJA5/NOTCH2/ISL1/SMO	5
GO:0042403	BP	thyroid hormone metabolic process	5/669	21/18670	0.000734385	0.00985214	0.00751188	TPO/DUOX1/GATA3/DUOXA1/CRYM	5
GO:0061213	BP	positive regulation of mesonephros development	5/669	21/18670	0.000734385	0.00985214	0.00751188	BASP1/SOX9/GATA3/LGR4/SMO	5
GO:0042692	BP	muscle cell differentiation	27/669	385/18670	0.000735678	0.00985214	0.00751188	SORBS2/KRT19/TMOD1/CXCL10/PGM5/KLF5/FGFR2/CXADR/NRG1/OLFM2/WNT4/RYR1/SDC1/TNNT1/SOX9/FZD7/SMARCD3/IGFBP5/WNT10B/DMD/KIT/BCL2/CYP26B1/SOX6/SGCD/SMO/CACNA1H	27
GO:0042509	BP	regulation of tyrosine phosphorylation of STAT protein	10/669	83/18670	0.000751471	0.0100347	0.00765109	FGFR3/TNF/TNFRSF18/IL18/IL20/PTK6/LIF/ISL1/ERBB4/KIT	10
GO:0043473	BP	pigmentation	11/669	98/18670	0.00076238	0.0100934	0.00769582	TYRP1/DCT/TYR/CDH3/PMEL/RAB27B/SLC24A5/KIT/BCL2/RAB38/OCA2	11
GO:0072163	BP	mesonephric epithelium development	11/669	98/18670	0.00076238	0.0100934	0.00769582	FGF2/FGFR2/SDC4/WNT4/BASP1/SDC1/SOX9/GATA3/LGR4/BCL2/SMO	11
GO:0072164	BP	mesonephric tubule development	11/669	98/18670	0.00076238	0.0100934	0.00769582	FGF2/FGFR2/SDC4/WNT4/BASP1/SDC1/SOX9/GATA3/LGR4/BCL2/SMO	11
GO:0006775	BP	fat-soluble vitamin metabolic process	7/669	43/18670	0.00076977	0.0101335	0.00772639	ALDH1A2/TNF/CRABP1/VDR/CYP26B1/CBR1/IL1B	7
GO:0010863	BP	positive regulation of phospholipase C activity	7/669	43/18670	0.00076977	0.0101335	0.00772639	NTF3/HTR2B/FGF2/GNA15/LPAR1/KIT/NTF4	7
GO:0045834	BP	positive regulation of lipid metabolic process	14/669	146/18670	0.000777033	0.0102002	0.00777726	HTR2B/FGF2/APOE/VAV3/FGFR3/TNF/WNT4/SRC/AADAC/KIT/NOD2/RAB38/IL1B/PRKCD	14
GO:0008543	BP	fibroblast growth factor receptor signaling pathway	12/669	114/18670	0.000798019	0.0104462	0.00796481	FGF18/SULF1/FGF2/ESRP2/ESRP1/FGFR2/FGFR3/WNT4/SMOC2/GATA3/FGFBP1/FLRT3	12
GO:0003015	BP	heart process	22/669	290/18670	0.000805153	0.01051	0.00801344	KCNK15/KCNJ12/TMEM38A/TGFB2/GJA5/NMU/CXADR/JUP/TNNI2/RYR1/FXYD3/RYR2/TNNT1/KCNK1/IRX5/DSP/KCNIP3/DMD/SRC/CYP2J2/SGCD/CACNA1H	22
GO:0060688	BP	regulation of morphogenesis of a branching structure	8/669	56/18670	0.000810034	0.0105146	0.00801698	SULF1/FGFR2/BCL11A/TNF/SOX9/AR/LGR4/SMO	8
GO:0090183	BP	regulation of kidney development	8/669	56/18670	0.000810034	0.0105146	0.00801698	SERPINB7/WNT4/BASP1/SOX9/GATA3/LIF/LGR4/SMO	8
GO:0032970	BP	regulation of actin filament-based process	27/669	388/18670	0.000826558	0.0106992	0.00815773	NTF3/DBN1/TMOD1/CXCL12/ELN/GJA5/F2RL1/SDC4/RND3/FZD10/CCL27/JUP/RHOV/WNT4/NOTCH2/VANGL2/ARHGEF10L/RYR2/SPTBN2/LRP1/RGCC/DSP/PDPN/LPAR1/GRHL3/GPM6B/PRKCD	27
GO:1901570	BP	fatty acid derivative biosynthetic process	11/669	99/18670	0.000830527	0.0107207	0.00817414	PTGIS/HPGD/HMGCS2/PLA2G4F/HPGDS/ACSL1/ELOVL4/PTGS1/CBR1/IL1B/PLA2G4A	11
GO:0038128	BP	ERBB2 signaling pathway	6/669	32/18670	0.000845627	0.0108553	0.00827677	NRG1/PTK6/ERBB3/ERBB4/SRC/NRG2	6
GO:0043552	BP	positive regulation of phosphatidylinositol 3-kinase activity	6/669	32/18670	0.000845627	0.0108553	0.00827677	FGF2/VAV3/FGFR3/SRC/KIT/NOD2	6
GO:0009410	BP	response to xenobiotic stimulus	22/669	292/18670	0.000881302	0.0112821	0.00860219	CYP1B1/ASS1/TMEM38A/CDO1/FMO1/PHGDH/UGT1A6/RYR1/RYR2/CLDN1/ARNT2/CYP3A5/ACSL1/CYP2C18/AADAC/CYP2S1/GSTO2/CYP26B1/CYP2J2/PTGS1/BCHE/AOC2	22
GO:0003416	BP	endochondral bone growth	7/669	44/18670	0.000887518	0.0112994	0.00861539	FGFR2/COL7A1/FGFR3/MSX2/COL6A2/COL27A1/RARG	7
GO:2000404	BP	regulation of T cell migration	7/669	44/18670	0.000887518	0.0112994	0.00861539	CXCL10/CXCL12/CCL27/CD200R1/CCL20/APOD/ADAM8	7
GO:0007494	BP	midgut development	4/669	13/18670	0.000901988	0.0113901	0.00868448	ASS1/OTC/ALDH1A2/SMO	4
GO:0043568	BP	positive regulation of insulin-like growth factor receptor signaling pathway	4/669	13/18670	0.000901988	0.0113901	0.00868448	IGFBP3/CDH3/AR/IGFBP5	4
GO:0071415	BP	cellular response to purine-containing compound	4/669	13/18670	0.000901988	0.0113901	0.00868448	TMEM38A/RYR1/RYR2/P2RY1	4
GO:0001755	BP	neural crest cell migration	8/669	57/18670	0.000913208	0.0115005	0.00876868	FN1/HTR2B/SEMA3G/SEMA3C/OVOL2/ISL1/ERBB4/SMO	8
GO:0050770	BP	regulation of axonogenesis	16/669	183/18670	0.000929446	0.0116369	0.00887265	FN1/ISLR2/DBN1/SEMA3G/CXCL12/APOE/EPHB3/WNT3/LRP4/SEMA3C/PTPRS/LRP1/CRABP2/LPAR3/EFNB3/THY1	16
GO:0072503	BP	cellular divalent inorganic cation homeostasis	32/669	493/18670	0.000931343	0.0116369	0.00887265	TGM2/ACKR3/HTR2B/CCL8/CXCL10/FGF2/TMEM38A/CXCL12/F2RL1/APOE/NMU/NCS1/PLCH2/RYR1/GNA15/RYR2/P2RY1/RIC3/LRP1/TRPV6/SLC24A5/S100A9/LPAR1/TRPC6/VDR/LPAR3/DMD/SLC24A3/S100A8/ATP2C2/BCL2/THY1	32
GO:0021782	BP	glial cell development	12/669	116/18670	0.000931549	0.0116369	0.00887265	NRG1/PHGDH/TNF/PLP1/ID4/LRP1/POU3F1/LPAR1/ASPA/S100A8/IL1B/SMO	12
GO:0007260	BP	tyrosine phosphorylation of STAT protein	10/669	86/18670	0.000994015	0.0123731	0.00943398	FGFR3/TNF/TNFRSF18/IL18/IL20/PTK6/LIF/ISL1/ERBB4/KIT	10
GO:0043010	BP	camera-type eye development	23/669	314/18670	0.000995809	0.0123731	0.00943398	CYP1B1/FBN1/COL8A1/TMOD1/TGFB2/ALDH1A2/TFAP2A/BCL11B/SLITRK6/WNT16/MAF/GRHL2/SOX9/CRYAB/GATA3/IRX5/TFAP2B/GRHL3/SMARCD3/THY1/WNT5B/WNT7B/RARG	23
GO:0035115	BP	embryonic forelimb morphogenesis	6/669	33/18670	0.00100261	0.0124244	0.00947312	ALDH1A2/TFAP2A/TP63/WNT3/MSX2/CRABP2	6
GO:1900274	BP	regulation of phospholipase C activity	7/669	45/18670	0.00101901	0.012594	0.00960244	NTF3/HTR2B/FGF2/GNA15/LPAR1/KIT/NTF4	7
GO:1904589	BP	regulation of protein import	8/669	58/18670	0.00102665	0.0126548	0.00964876	CDH1/JUP/PKIA/CHP2/FERMT1/APOD/SMO/PRKCD	8
GO:0090132	BP	epithelium migration	25/669	354/18670	0.00103236	0.0126915	0.00967676	CYP1B1/FGF18/ANXA3/FGF2/TGFB2/FAT2/APOE/JUP/GRHL2/RAB25/S100A2/SMOC2/SOX9/GATA3/FGFBP1/FERMT1/RGCC/EPB41L4B/ENPP2/PRSS3/EPPK1/SRC/KIT/ANLN/ANGPT2	25
GO:0060193	BP	positive regulation of lipase activity	9/669	72/18670	0.00104659	0.0128325	0.00978428	NTF3/HTR2B/FGF2/FGFR2/FGFR3/GNA15/LPAR1/KIT/NTF4	9
GO:0001823	BP	mesonephros development	11/669	102/18670	0.0010659	0.0130349	0.00993859	FGF2/FGFR2/SDC4/WNT4/BASP1/SDC1/SOX9/GATA3/LGR4/BCL2/SMO	11
GO:1990138	BP	neuron projection extension	15/669	168/18670	0.00107266	0.013083	0.00997531	FN1/ISLR2/DBN1/SEMA3G/CPNE5/CXCL12/APOE/WNT3/BCL11A/SEMA3C/DDR1/PTPRS/LRP1/FLRT3/TMEM108	15
GO:0030217	BP	T cell differentiation	19/669	240/18670	0.00108366	0.0131826	0.0100512	BCL11B/WNT4/TNFRSF18/IL18/GATA3/FZD7/RUNX3/IL7/SPINK5/LEPR/CD86/MYB/FOXN1/KIT/IRF4/BCL2/CYP26B1/NRARP/ADAM8	19
GO:0044706	BP	multi-multicellular organism process	18/669	222/18670	0.0011061	0.0134205	0.0102326	SERPINE2/PTGIS/ARNTL/HPGD/SLC2A1/COL16A1/WNT4/DDR1/CLDN4/LIF/AR/DSG1/IGFBP5/VDR/BCL2/PRLR/IL1B/ANGPT2	18
GO:0050921	BP	positive regulation of chemotaxis	13/669	135/18670	0.00113692	0.0136655	0.0104194	FGF18/NTF3/CXCL10/FGF2/CXCL12/F2RL1/CCL27/CXCL14/SMOC2/S100A14/LPAR1/SUCNR1/THBS4	13
GO:0032753	BP	positive regulation of interleukin-4 production	5/669	23/18670	0.00114445	0.0136655	0.0104194	IL20RB/GATA3/CD86/IRF4/CEBPB	5
GO:0051043	BP	regulation of membrane protein ectodomain proteolysis	5/669	23/18670	0.00114445	0.0136655	0.0104194	APOE/TNF/PTPN3/IL1B/ADAM8	5
GO:0060445	BP	branching involved in salivary gland morphogenesis	5/669	23/18670	0.00114445	0.0136655	0.0104194	TGM2/ESRP2/FGFR2/SEMA3C/TNF	5
GO:0072170	BP	metanephric tubule development	5/669	23/18670	0.00114445	0.0136655	0.0104194	WNT4/SOX9/LIF/LGR4/WNT7B	5
GO:0043405	BP	regulation of MAP kinase activity	24/669	337/18670	0.00115084	0.0136655	0.0104194	FGF18/NTF3/HTR2B/FGF2/APOE/FZD10/NRG1/TNF/VANGL2/CBLC/PDGFC/LPAR1/MST1R/LPAR3/SRC/ADORA2B/TGFA/KIT/NOD2/IL1B/WNT7B/ADAM8/PRKCD/AJUBA	24
GO:0031102	BP	neuron projection regeneration	8/669	59/18670	0.00115108	0.0136655	0.0104194	PTPRF/PTPRS/LRP1/KLK8/ISL1/APOD/BCL2/THY1	8
GO:0016202	BP	regulation of striated muscle tissue development	14/669	152/18670	0.00115257	0.0136655	0.0104194	FGF2/ARNTL/FGFR2/NRG1/BMPR1A/FZD7/ERBB3/SOX15/ERBB4/S100B/WNT10B/BCL2/CYP26B1/SOX6	14
GO:0006874	BP	cellular calcium ion homeostasis	30/669	458/18670	0.00115276	0.0136655	0.0104194	TGM2/ACKR3/HTR2B/CCL8/CXCL10/FGF2/TMEM38A/CXCL12/F2RL1/APOE/NMU/NCS1/PLCH2/RYR1/GNA15/RYR2/P2RY1/RIC3/LRP1/TRPV6/SLC24A5/LPAR1/TRPC6/VDR/LPAR3/DMD/SLC24A3/ATP2C2/BCL2/THY1	30
GO:0060350	BP	endochondral bone morphogenesis	9/669	73/18670	0.00115659	0.013676	0.0104274	FGF18/COL7A1/FGFR3/DLX5/SOX9/AXIN2/COL6A2/COL27A1/RARG	9
GO:0007435	BP	salivary gland morphogenesis	6/669	34/18670	0.00118105	0.0139298	0.010621	TGM2/TGFB2/ESRP2/FGFR2/SEMA3C/TNF	6
GO:0045921	BP	positive regulation of exocytosis	10/669	88/18670	0.00118876	0.0139853	0.0106632	CD177/F2RL1/SDC4/NCS1/EXPH5/SDC1/VSNL1/RAB27B/ADORA2B/CACNA1H	10
GO:0071772	BP	response to BMP	15/669	170/18670	0.00120926	0.0141258	0.0107703	USP9Y/FBN1/SULF1/SPINT2/DLX5/MSX2/BMPR1A/RYR2/NEO1/SOX9/SPINT1/GATA3/TFAP2B/TOB1/SOSTDC1	15
GO:0071773	BP	cellular response to BMP stimulus	15/669	170/18670	0.00120926	0.0141258	0.0107703	USP9Y/FBN1/SULF1/SPINT2/DLX5/MSX2/BMPR1A/RYR2/NEO1/SOX9/SPINT1/GATA3/TFAP2B/TOB1/SOSTDC1	15
GO:0060047	BP	heart contraction	21/669	280/18670	0.00120982	0.0141258	0.0107703	KCNK15/KCNJ12/TMEM38A/TGFB2/GJA5/NMU/CXADR/JUP/TNNI2/RYR1/FXYD3/RYR2/TNNT1/KCNK1/IRX5/DSP/KCNIP3/DMD/CYP2J2/SGCD/CACNA1H	21
GO:0072567	BP	chemokine (C-X-C motif) ligand 2 production	4/669	14/18670	0.00122718	0.0142926	0.0108975	F2RL1/TNF/MBP/LRP1	4
GO:0031345	BP	negative regulation of cell projection organization	16/669	188/18670	0.00123666	0.0143668	0.0109542	SEMA3G/APOE/WNT3/LRP4/BCL11A/SEMA3C/PTPRS/LRP1/KLK8/LPAR1/TRPC6/ITM2C/EFNB3/THY1/SPOCK1/PRKCD	16
GO:0008630	BP	intrinsic apoptotic signaling pathway in response to DNA damage	11/669	104/18670	0.00125146	0.0144306	0.0110028	ACKR3/CXCL12/TP63/CASP14/TNF/CD44/SFN/BCL2L10/ELL3/BCL2/ZNF385A	11
GO:0014812	BP	muscle cell migration	11/669	104/18670	0.00125146	0.0144306	0.0110028	NDRG4/IGFBP3/BMPR1A/DDR1/LRP1/LPAR1/IGFBP5/SRC/BCL2/SMO/THBS4	11
GO:0030593	BP	neutrophil chemotaxis	11/669	104/18670	0.00125146	0.0144306	0.0110028	CCL8/CXCL10/TGFB2/VAV3/CXADR/IL1RN/S100A9/S100A8/CCL20/IL1B/THBS4	11
GO:0010466	BP	negative regulation of peptidase activity	20/669	262/18670	0.00126654	0.0145684	0.0111078	SERPINE2/COL7A1/WFDC5/SERPINB7/SPINT2/CD44/ANXA8L1/SERPINB5/CSTA/SPINT1/CRYAB/ANXA8/TFAP2B/SFN/SPINK5/SERPINA12/SRC/SERPINB2/SPOCK1/WFDC2	20
GO:0072078	BP	nephron tubule morphogenesis	9/669	74/18670	0.00127574	0.014638	0.0111609	FGF2/IRX2/IRX3/WNT4/SOX9/GATA3/LGR4/BCL2/SMO	9
GO:0046425	BP	regulation of JAK-STAT cascade	13/669	137/18670	0.00130157	0.0148914	0.0113541	CYP1B1/FGFR3/TNF/TNFRSF18/IL18/IL20/PTK6/LIF/ISL1/ERBB4/KIT/PRLR/IL10RA	13
GO:0090130	BP	tissue migration	25/669	360/18670	0.00130532	0.0148914	0.0113541	CYP1B1/FGF18/ANXA3/FGF2/TGFB2/FAT2/APOE/JUP/GRHL2/RAB25/S100A2/SMOC2/SOX9/GATA3/FGFBP1/FERMT1/RGCC/EPB41L4B/ENPP2/PRSS3/EPPK1/SRC/KIT/ANLN/ANGPT2	25
GO:1990845	BP	adaptive thermogenesis	14/669	154/18670	0.00130744	0.0148914	0.0113541	G0S2/ARNTL/GATM/IL18/HOXC10/ACSL1/PDGFC/ACADL/LGR4/LEPR/WNT10B/IRF4/PRLR/CEBPB	14
GO:0070169	BP	positive regulation of biomineral tissue development	7/669	47/18670	0.00132764	0.0150845	0.0115013	TFAP2A/WNT4/BMPR1A/WNT10B/ADGRV1/GPM6B/CEBPB	7
GO:0001841	BP	neural tube formation	11/669	105/18670	0.00135374	0.0153435	0.0116988	TGFB2/SDC4/SPINT2/GRHL2/ST14/OVOL2/VANGL2/SPINT1/COBL/GRHL3/RARG	11
GO:0030324	BP	lung development	15/669	172/18670	0.0013602	0.0153792	0.0117261	FGF18/ALDH1A2/ESRP2/FGFR2/TNF/CEBPA/GRHL2/BMPR1A/VANGL2/SOX9/ABCA12/LIF/PDPN/IGFBP5/WNT7B	15
GO:0022604	BP	regulation of cell morphogenesis	31/669	484/18670	0.0013739	0.0154964	0.0118154	FN1/ISLR2/DBN1/SEMA3G/CPNE5/CXCL12/APOE/EPHB3/WNT3/RND3/LRP4/BCL11A/SEMA3C/RHOV/MYH14/CD44/PTPRS/P2RY1/GRIP1/LRP1/CRABP2/ENPP2/PDPN/LPAR1/S100B/TRPC6/LPAR3/EFNB3/SRC/KIT/THY1	31
GO:0110111	BP	negative regulation of animal organ morphogenesis	6/669	35/18670	0.00138281	0.0155592	0.0118633	SULF1/TGFB2/TNF/GATA3/ASPN/BCL2	6
GO:0071677	BP	positive regulation of mononuclear cell migration	5/669	24/18670	0.00140343	0.015753	0.0120111	CXCL10/CXCL12/CCL27/TNF/S100A14	5
GO:0001843	BP	neural tube closure	10/669	90/18670	0.00141357	0.0157905	0.0120396	TGFB2/SDC4/SPINT2/GRHL2/ST14/VANGL2/SPINT1/COBL/GRHL3/RARG	10
GO:1903035	BP	negative regulation of response to wounding	10/669	90/18670	0.00141357	0.0157905	0.0120396	SERPINE2/FGF2/APOE/WNT4/PTPRS/KRT1/KLK8/EPPK1/SERPINB2/PRKCD	10
GO:0001894	BP	tissue homeostasis	18/669	227/18670	0.00142301	0.0158579	0.012091	IL20RB/CXADR/IL20RA/CDH3/CDHR1/CA2/SOX9/ABCA12/ZG16B/KRT1/IL7/SRC/BCL2/ADGRV1/NOD2/RDH12/SMO/ADAM8	18
GO:0019730	BP	antimicrobial humoral response	12/669	122/18670	0.00144824	0.0161004	0.012276	DCD/CXCL10/SPON2/DEFB1/S100A9/SPINK5/PRSS3/PGLYRP3/S100A8/KLK5/PGLYRP4/KRT6A	12
GO:0031346	BP	positive regulation of cell projection organization	26/669	383/18670	0.00145739	0.0161635	0.012324	FN1/NDRG4/ISLR2/DBN1/CPNE5/CXCL12/F2RL1/APOE/WNT3/PLEK2/CNTN1/EPS8L2/PTK6/COBL/GRIP1/LRP1/CRABP2/ENPP2/S100A9/LPAR1/VLDLR/LPAR3/SRC/KIT/ESPN/ANLN	26
GO:0048634	BP	regulation of muscle organ development	14/669	156/18670	0.00147935	0.0163204	0.0124437	FGF2/ARNTL/FGFR2/NRG1/BMPR1A/FZD7/ERBB3/SOX15/ERBB4/S100B/WNT10B/BCL2/CYP26B1/SOX6	14
GO:1903037	BP	regulation of leukocyte cell-cell adhesion	22/669	304/18670	0.00148192	0.0163204	0.0124437	VCAM1/ASS1/CXCL12/IL20RB/SDC4/GPNMB/TNF/IL18/CD44/GATA3/RUNX3/IL7/CD86/MYB/EFNB3/SRC/NOD2/THY1/IL1B/CEBPB/NRARP/ADAM8	22
GO:0045580	BP	regulation of T cell differentiation	13/669	139/18670	0.00148559	0.0163204	0.0124437	TNFRSF18/IL18/GATA3/RUNX3/IL7/SPINK5/CD86/MYB/FOXN1/IRF4/CYP26B1/NRARP/ADAM8	13
GO:0050715	BP	positive regulation of cytokine secretion	13/669	139/18670	0.00148559	0.0163204	0.0124437	HTR2B/F2RL1/TNF/MBP/GATA3/NLRP2/FERMT1/LRP1/RGCC/SRC/ALOX15B/NOD2/IL1B	13
GO:0055010	BP	ventricular cardiac muscle tissue morphogenesis	7/669	48/18670	0.00150708	0.0165174	0.0125939	TGFB2/FGFR2/NRG1/BMPR1A/RYR2/ISL1/DSP	7
GO:0043523	BP	regulation of neuron apoptotic process	17/669	210/18670	0.00152782	0.0166661	0.0127073	NTF3/TGFB2/APOE/TFAP2A/TNF/CHL1/GATA3/ERBB3/LRP1/TFAP2B/ISL1/PTPRZ1/MYB/BCL2/NTF4/CEBPB/ADAM8	17
GO:0097529	BP	myeloid leukocyte migration	17/669	210/18670	0.00152782	0.0166661	0.0127073	CCL8/CXCL10/TGFB2/CXCL12/CD177/VAV3/CXADR/IL1RN/S100A14/S100A9/CD200R1/KIT/S100A8/CCL20/IL1B/THBS4/ADAM8	17
GO:0060606	BP	tube closure	10/669	91/18670	0.00153827	0.0167257	0.0127527	TGFB2/SDC4/SPINT2/GRHL2/ST14/VANGL2/SPINT1/COBL/GRHL3/RARG	10
GO:0007565	BP	female pregnancy	16/669	192/18670	0.00154047	0.0167257	0.0127527	PTGIS/HPGD/SLC2A1/COL16A1/WNT4/DDR1/CLDN4/LIF/AR/DSG1/IGFBP5/VDR/BCL2/PRLR/IL1B/ANGPT2	16
GO:0071621	BP	granulocyte chemotaxis	12/669	123/18670	0.00155384	0.0168315	0.0128333	CCL8/CXCL10/TGFB2/VAV3/CXADR/IL1RN/S100A14/S100A9/S100A8/CCL20/IL1B/THBS4	12
GO:0032835	BP	glomerulus development	8/669	62/18670	0.0015979	0.017237	0.0131426	SULF1/SERPINB7/BASP1/VANGL2/NOTCH3/LGR4/BCL2/ANGPT2	8
GO:0010453	BP	regulation of cell fate commitment	6/669	36/18670	0.00160983	0.017237	0.0131426	FGF2/ESRP1/BMPR1A/FZD7/AR/SOSTDC1	6
GO:0035137	BP	hindlimb morphogenesis	6/669	36/18670	0.00160983	0.017237	0.0131426	TP63/WNT3/MSX2/BMPR1A/TFAP2B/RARG	6
GO:0050931	BP	pigment cell differentiation	6/669	36/18670	0.00160983	0.017237	0.0131426	TYRP1/SLC24A5/KIT/BCL2/RAB38/OCA2	6
GO:0090218	BP	positive regulation of lipid kinase activity	6/669	36/18670	0.00160983	0.017237	0.0131426	FGF2/VAV3/FGFR3/SRC/KIT/NOD2	6
GO:0007219	BP	Notch signaling pathway	16/669	193/18670	0.00162553	0.0172546	0.0131559	SORBS2/KRT19/TGFB2/TP63/CEBPA/CNTN1/NOTCH2/PERP/NOTCH3/SOX9/ELF3/KIT/NOD2/TSPAN5/NRARP/DTX3	16
GO:0032352	BP	positive regulation of hormone metabolic process	4/669	15/18670	0.00162632	0.0172546	0.0131559	TNF/WNT4/GATA3/IL1B	4
GO:0051044	BP	positive regulation of membrane protein ectodomain proteolysis	4/669	15/18670	0.00162632	0.0172546	0.0131559	APOE/TNF/IL1B/ADAM8	4
GO:0090197	BP	positive regulation of chemokine secretion	4/669	15/18670	0.00162632	0.0172546	0.0131559	TNF/MBP/LRP1/ALOX15B	4
GO:0061217	BP	regulation of mesonephros development	5/669	25/18670	0.00170315	0.0179876	0.0137149	BASP1/SOX9/GATA3/LGR4/SMO	5
GO:0072273	BP	metanephric nephron morphogenesis	5/669	25/18670	0.00170315	0.0179876	0.0137149	WNT4/SOX9/LIF/LGR4/SMO	5
GO:0030323	BP	respiratory tube development	15/669	176/18670	0.00170984	0.0180173	0.0137375	FGF18/ALDH1A2/ESRP2/FGFR2/TNF/CEBPA/GRHL2/BMPR1A/VANGL2/SOX9/ABCA12/LIF/PDPN/IGFBP5/WNT7B	15
GO:0043491	BP	protein kinase B signaling	20/669	269/18670	0.00173605	0.0182521	0.0139165	FGF18/FGF2/FGFR2/NRG1/FGFR3/TNF/IL18/SOX9/GATA3/ERBB3/CD86/ERBB4/MST1R/IGFBP5/SRC/TGFA/KIT/NRG2/IL1B/ADAM8	20
GO:2000401	BP	regulation of lymphocyte migration	8/669	63/18670	0.00177402	0.0186091	0.0141888	CXCL10/CXCL12/CCL27/CXCL14/CD200R1/CCL20/APOD/ADAM8	8
GO:0038127	BP	ERBB signaling pathway	13/669	142/18670	0.00180172	0.0188572	0.0143779	NRG1/FAM83B/SOX9/PTK6/CBLC/ERBB3/PTPN3/ERBB4/SRC/TGFA/FAM83A/NRG2/SHC3	13
GO:0050708	BP	regulation of protein secretion	30/669	472/18670	0.00183176	0.0191285	0.0145848	FN1/HTR2B/TGFB2/GJA5/ARNTL/F2RL1/APOE/NMU/ANO1/SLC2A1/TNF/EXPH5/MBP/HCAR2/VSNL1/GATA3/NLRP2/FERMT1/LRP1/RGCC/TFAP2B/ISL1/LGR4/CD200R1/SRC/ALOX15B/NOD2/IL1B/ADAM8/BAIAP3	30
GO:0061333	BP	renal tubule morphogenesis	9/669	78/18670	0.0018551	0.0192497	0.0146771	FGF2/IRX2/IRX3/WNT4/SOX9/GATA3/LGR4/BCL2/SMO	9
GO:0007431	BP	salivary gland development	6/669	37/18670	0.00186407	0.0192497	0.0146771	TGM2/TGFB2/ESRP2/FGFR2/SEMA3C/TNF	6
GO:0030201	BP	heparan sulfate proteoglycan metabolic process	6/669	37/18670	0.00186407	0.0192497	0.0146771	SULF1/HS3ST3A1/DSE/VANGL2/HS3ST6/XYLT1	6
GO:1905314	BP	semi-lunar valve development	6/669	37/18670	0.00186407	0.0192497	0.0146771	TGFB2/ELN/GJA5/NOTCH2/SOX9/GATA3	6
GO:2000403	BP	positive regulation of lymphocyte migration	6/669	37/18670	0.00186407	0.0192497	0.0146771	CXCL10/CXCL12/CCL27/CXCL14/CCL20/ADAM8	6
GO:0048738	BP	cardiac muscle tissue development	18/669	233/18670	0.00190188	0.0195965	0.0149416	NDRG4/SORBS2/FGF2/TGFB2/ALDH1A2/GJA5/FGFR2/CXADR/NRG1/BMPR1A/RYR2/FZD7/ERBB3/ISL1/DSP/ERBB4/SOX6/SGCD	18
GO:0044344	BP	cellular response to fibroblast growth factor stimulus	13/669	143/18670	0.00191869	0.0196752	0.0150016	FGF18/SULF1/FGF2/ESRP2/ESRP1/FGFR2/FGFR3/WNT4/CD44/SMOC2/GATA3/FGFBP1/FLRT3	13
GO:0010718	BP	positive regulation of epithelial to mesenchymal transition	7/669	50/18670	0.00192222	0.0196752	0.0150016	TGFB2/AXIN2/RGCC/ISL1/ZNF703/PDPN/IL1B	7
GO:0045104	BP	intermediate filament cytoskeleton organization	7/669	50/18670	0.00192222	0.0196752	0.0150016	EVPL/PKP1/DST/KRT14/DSP/FAM83H/EPPK1	7
GO:0070167	BP	regulation of biomineral tissue development	10/669	94/18670	0.00196686	0.0200689	0.0153017	OMD/TFAP2A/WNT4/BMPR1A/SOX9/ASPN/WNT10B/ADGRV1/GPM6B/CEBPB	10
GO:0048880	BP	sensory system development	25/669	371/18670	0.00196931	0.0200689	0.0153017	CYP1B1/FBN1/COL8A1/TMOD1/TGFB2/ALDH1A2/TFAP2A/BCL11B/SLITRK6/WNT16/MAF/GRHL2/SOX9/CRYAB/GATA3/IRX5/TFAP2B/ISL1/GRHL3/SMARCD3/BCL2/THY1/WNT5B/WNT7B/RARG	25
GO:0010631	BP	epithelial cell migration	24/669	351/18670	0.00198363	0.0201705	0.0153792	CYP1B1/FGF18/ANXA3/FGF2/TGFB2/FAT2/APOE/JUP/RAB25/S100A2/SMOC2/SOX9/GATA3/FGFBP1/FERMT1/RGCC/EPB41L4B/ENPP2/PRSS3/EPPK1/SRC/KIT/ANLN/ANGPT2	24
GO:0032635	BP	interleukin-6 production	14/669	161/18670	0.00199314	0.020223	0.0154192	F2RL1/SPON2/TNF/IL1RN/IL18/MBP/ISL1/CD200R1/RAB7B/MAPK13/ADORA2B/NOD2/IL1B/CEBPB	14
GO:0030206	BP	chondroitin sulfate biosynthetic process	5/669	26/18670	0.00204725	0.0206817	0.015769	VCAN/DSE/CHPF/BCAN/XYLT1	5
GO:0030318	BP	melanocyte differentiation	5/669	26/18670	0.00204725	0.0206817	0.015769	TYRP1/SLC24A5/KIT/BCL2/OCA2	5
GO:0002830	BP	positive regulation of type 2 immune response	4/669	16/18670	0.00210745	0.0209738	0.0159917	IL18/GATA3/CD86/NOD2	4
GO:0034116	BP	positive regulation of heterotypic cell-cell adhesion	4/669	16/18670	0.00210745	0.0209738	0.0159917	TNF/CD44/THY1/IL1B	4
GO:0045618	BP	positive regulation of keratinocyte differentiation	4/669	16/18670	0.00210745	0.0209738	0.0159917	IL20/OVOL2/VDR/ALOX15B	4
GO:0070886	BP	positive regulation of calcineurin-NFAT signaling cascade	4/669	16/18670	0.00210745	0.0209738	0.0159917	NRG1/TNF/CHP2/ERBB3	4
GO:0106058	BP	positive regulation of calcineurin-mediated signaling	4/669	16/18670	0.00210745	0.0209738	0.0159917	NRG1/TNF/CHP2/ERBB3	4
GO:1902166	BP	negative regulation of intrinsic apoptotic signaling pathway in response to DNA damage by p53 class mediator	4/669	16/18670	0.00210745	0.0209738	0.0159917	CD44/ELL3/BCL2/ZNF385A	4
GO:0051146	BP	striated muscle cell differentiation	21/669	293/18670	0.00211102	0.0209738	0.0159917	SORBS2/KRT19/TMOD1/CXCL10/PGM5/KLF5/CXADR/NRG1/RYR1/SDC1/TNNT1/FZD7/IGFBP5/WNT10B/DMD/BCL2/CYP26B1/SOX6/SGCD/SMO/CACNA1H	21
GO:0007626	BP	locomotory behavior	16/669	198/18670	0.00211228	0.0209738	0.0159917	TMOD1/CXCL12/APOE/SLITRK6/NRG1/OLFM2/CHL1/HPGDS/SLURP1/NPY1R/EFNB3/PAK6/ESPN/APBA2/NTF4/ZNF385A	16
GO:0072676	BP	lymphocyte migration	11/669	111/18670	0.00212129	0.0210184	0.0160257	CCL8/CXCL10/CXCL12/CCL27/CXCL14/GATA3/CD200R1/CYP7B1/CCL20/APOD/ADAM8	11
GO:1905330	BP	regulation of morphogenesis of an epithelium	15/669	180/18670	0.00213157	0.0210753	0.0160691	SULF1/CXCL10/TNF/WNT4/VANGL2/SOX9/GATA3/FZD7/LIF/CELSR2/AR/LGR4/GRHL3/GPC6/SMO	15
GO:0032350	BP	regulation of hormone metabolic process	6/669	38/18670	0.00214759	0.0211886	0.0161555	TNF/WNT4/GATA3/DUOXA1/VDR/IL1B	6
GO:0031103	BP	axon regeneration	7/669	51/18670	0.00216044	0.0211967	0.0161617	PTPRF/PTPRS/LRP1/KLK8/ISL1/APOD/BCL2	7
GO:0045103	BP	intermediate filament-based process	7/669	51/18670	0.00216044	0.0211967	0.0161617	EVPL/PKP1/DST/KRT14/DSP/FAM83H/EPPK1	7
GO:0017157	BP	regulation of exocytosis	17/669	217/18670	0.00216666	0.0211967	0.0161617	CD177/F2RL1/SDC4/NCS1/SYT8/EXPH5/LGI3/SDC1/VSNL1/P2RY1/RAB27B/TRPV6/STXBP6/ADORA2B/APBA2/CACNA1H/BAIAP3	17
GO:0050920	BP	regulation of chemotaxis	17/669	217/18670	0.00216666	0.0211967	0.0161617	FGF18/NTF3/SEMA3G/CXCL10/FGF2/CXCL12/F2RL1/WNT3/CCL27/SEMA3C/CXCL14/SMOC2/S100A14/LPAR1/ANGPT2/SUCNR1/THBS4	17
GO:0071902	BP	positive regulation of protein serine/threonine kinase activity	23/669	334/18670	0.00222741	0.0217453	0.01658	FGF18/NTF3/HTR2B/FGF2/FZD10/NRG1/TNF/VANGL2/ACSL1/PDGFC/RGCC/LPAR1/MST1R/LPAR3/SRC/ADORA2B/TGFA/KIT/NOD2/IL1B/WNT7B/ADAM8/AJUBA	23
GO:0001558	BP	regulation of cell growth	27/669	416/18670	0.00226554	0.0220712	0.0168284	FN1/ISLR2/SERPINE2/IGFBP3/DBN1/SEMA3G/CPNE5/TGFB2/CXCL12/FBLN5/APOE/WNT3/BCL11A/SEMA3C/DDR1/PTPRS/CRYAB/LRP1/CRABP2/S100A9/SFN/RERG/IGFBP5/LPAR3/S100A8/BCL2/SPOCK1	27
GO:0002791	BP	regulation of peptide secretion	31/669	500/18670	0.0022729	0.0220965	0.0168478	FN1/HTR2B/TGFB2/GJA5/ARNTL/F2RL1/APOE/NMU/ANO1/SLC2A1/TNF/EXPH5/MBP/HCAR2/VSNL1/GATA3/NLRP2/FERMT1/LRP1/RGCC/TFAP2B/ISL1/LGR4/CD200R1/SRC/S100A8/ALOX15B/NOD2/IL1B/ADAM8/BAIAP3	31
GO:0003279	BP	cardiac septum development	11/669	112/18670	0.00227817	0.0221016	0.0168516	TGFB2/GJA5/FGFR2/SEMA3C/NOTCH2/MSX2/BMPR1A/VANGL2/GATA3/ISL1/SMO	11
GO:0030516	BP	regulation of axon extension	10/669	96/18670	0.00230261	0.0222922	0.0169969	FN1/ISLR2/DBN1/SEMA3G/CXCL12/APOE/WNT3/SEMA3C/PTPRS/LRP1	10
GO:1904892	BP	regulation of STAT cascade	13/669	146/18670	0.00230777	0.0222956	0.0169995	CYP1B1/FGFR3/TNF/TNFRSF18/IL18/IL20/PTK6/LIF/ISL1/ERBB4/KIT/PRLR/IL10RA	13
GO:0009952	BP	anterior/posterior pattern specification	17/669	219/18670	0.00238568	0.0230005	0.017537	ALDH1A2/WNT3/SEMA3C/BASP1/MSX2/BMPR1A/VANGL2/COBL/HOXC10/AXIN2/CELSR2/HOXC13/OTX1/RARG/NRARP/HOXC6/SMO	17
GO:0003179	BP	heart valve morphogenesis	7/669	52/18670	0.00242083	0.023243	0.0177219	TGFB2/ELN/GJA5/NOTCH2/BMPR1A/SOX9/GATA3	7
GO:0032330	BP	regulation of chondrocyte differentiation	7/669	52/18670	0.00242083	0.023243	0.0177219	FGF18/MAF/SOX9/AXIN2/TRPS1/SOX6/RARG	7
GO:0032673	BP	regulation of interleukin-4 production	5/669	27/18670	0.00243944	0.0232773	0.0177481	IL20RB/GATA3/CD86/IRF4/CEBPB	5
GO:0048799	BP	animal organ maturation	5/669	27/18670	0.00243944	0.0232773	0.0177481	ALDH1A2/FGFR3/RYR1/GATA3/XYLT1	5
GO:0072207	BP	metanephric epithelium development	5/669	27/18670	0.00243944	0.0232773	0.0177481	WNT4/SOX9/LIF/LGR4/WNT7B	5
GO:0061351	BP	neural precursor cell proliferation	13/669	147/18670	0.00245101	0.0233399	0.0177957	DBN1/GJC2/FGFR2/SPINT2/DCT/TRNP1/SPINT1/ID4/FABP7/PTPRZ1/SMARCD3/ELL3/SMO	13
GO:0030501	BP	positive regulation of bone mineralization	6/669	39/18670	0.00246244	0.023353	0.0178058	TFAP2A/WNT4/BMPR1A/WNT10B/ADGRV1/GPM6B	6
GO:1902229	BP	regulation of intrinsic apoptotic signaling pathway in response to DNA damage	6/669	39/18670	0.00246244	0.023353	0.0178058	ACKR3/CXCL12/CD44/ELL3/BCL2/ZNF385A	6
GO:0120162	BP	positive regulation of cold-induced thermogenesis	10/669	97/18670	0.00248694	0.0235373	0.0179463	G0S2/GATM/IL18/ACSL1/PDGFC/ACADL/LEPR/IRF4/PRLR/CEBPB	10
GO:0071695	BP	anatomical structure maturation	14/669	165/18670	0.00250354	0.0236463	0.0180294	TGFB2/ALDH1A2/BCL11A/FGFR3/CDH3/RYR1/MSX2/GATA3/FERMT1/IRX5/SPINK5/WNT10B/BCL2/XYLT1	14
GO:0051402	BP	neuron apoptotic process	18/669	239/18670	0.00250984	0.0236576	0.018038	NTF3/TGFB2/APOE/TFAP2A/TP63/TNF/CHL1/GATA3/ERBB3/LRP1/TFAP2B/ISL1/PTPRZ1/MYB/BCL2/NTF4/CEBPB/ADAM8	18
GO:0061041	BP	regulation of wound healing	13/669	148/18670	0.00260147	0.0244717	0.0186587	SERPINE2/FGF2/F2RL1/APOE/WNT4/DUOX1/SMOC2/KRT1/SOX15/PDPN/EPPK1/SERPINB2/PRKCD	13
GO:0032642	BP	regulation of chemokine production	9/669	82/18670	0.00262778	0.0246693	0.0188094	F2RL1/TNF/MBP/LRP1/IL7/ADORA2B/ALOX15B/APOD/IL1B	9
GO:0006590	BP	thyroid hormone generation	4/669	17/18670	0.0026785	0.024985	0.0190501	TPO/DUOX1/GATA3/DUOXA1	4
GO:0051709	BP	regulation of killing of cells of other organism	4/669	17/18670	0.0026785	0.024985	0.0190501	F2RL1/PGLYRP3/PGLYRP4/KRT6A	4
GO:0072673	BP	lamellipodium morphogenesis	4/669	17/18670	0.0026785	0.024985	0.0190501	CD44/ENPP2/PDPN/SRC	4
GO:0042472	BP	inner ear morphogenesis	10/669	98/18670	0.00268292	0.024985	0.0190501	TFAP2A/FGFR2/SLITRK6/DLX5/VANGL2/SOX9/GATA3/MYO3A/GRHL3/OTX1	10
GO:0007204	BP	positive regulation of cytosolic calcium ion concentration	22/669	319/18670	0.00269726	0.0250683	0.0191136	TGM2/ACKR3/HTR2B/CXCL10/FGF2/TMEM38A/F2RL1/NMU/PLCH2/RYR1/GNA15/RYR2/P2RY1/RIC3/LRP1/TRPV6/LPAR1/TRPC6/LPAR3/DMD/BCL2/THY1	22
GO:0045661	BP	regulation of myoblast differentiation	7/669	53/18670	0.00270472	0.0250875	0.0191282	IGFBP3/CXCL10/TNF/IL18/CXCL14/SOX9/SOSTDC1	7
GO:1901605	BP	alpha-amino acid metabolic process	17/669	222/18670	0.00274868	0.0254444	0.0194004	ASS1/OTC/CDO1/SLC1A3/GATM/DCT/TYR/CKMT1A/PHGDH/CKB/PSAT1/PRODH/CKMT1B/MAT1A/OAT/ASPA/CRYM	17
GO:0003158	BP	endothelium development	12/669	132/18670	0.00282088	0.0259577	0.0197917	GJA4/CXCL10/GJA5/F2RL1/NRG1/TNF/CLDN1/PTPRS/PDPN/ARHGEF26/IL1B/WNT7B	12
GO:0042552	BP	myelination	12/669	132/18670	0.00282088	0.0259577	0.0197917	NRG1/MAL2/MBP/PLP1/ID4/KLK8/POU3F1/LPAR1/PTPRZ1/S100B/ASPA/RARG	12
GO:0045995	BP	regulation of embryonic development	12/669	132/18670	0.00282088	0.0259577	0.0197917	SULF1/WNT4/IL1RN/MBP/BMPR1A/VANGL2/GATA3/FZD7/PHLDA2/AR/GRHL3/NRARP	12
GO:0032770	BP	positive regulation of monooxygenase activity	5/669	28/18670	0.00288343	0.0264808	0.0201906	HTR2B/APOE/CDH3/TNF/IL1B	5
GO:0001708	BP	cell fate specification	10/669	99/18670	0.00289105	0.0264984	0.020204	FGF2/ESRP1/BMPR1A/SOX9/HOXC10/FZD7/ISL1/AR/SOX6/SMO	10
GO:0050918	BP	positive chemotaxis	8/669	68/18670	0.00289691	0.0264999	0.0202052	NTF3/CXCL10/FGF2/CXCL12/F2RL1/GPNMB/LRP1/ANGPT2	8
GO:0071774	BP	response to fibroblast growth factor	13/669	150/18670	0.00292508	0.026705	0.0203615	FGF18/SULF1/FGF2/ESRP2/ESRP1/FGFR2/FGFR3/WNT4/CD44/SMOC2/GATA3/FGFBP1/FLRT3	13
GO:0001654	BP	eye development	24/669	362/18670	0.0029574	0.0269471	0.0205461	CYP1B1/FBN1/COL8A1/TMOD1/TGFB2/ALDH1A2/TFAP2A/BCL11B/SLITRK6/WNT16/MAF/GRHL2/SOX9/CRYAB/GATA3/IRX5/TFAP2B/GRHL3/SMARCD3/BCL2/THY1/WNT5B/WNT7B/RARG	24
GO:0097164	BP	ammonium ion metabolic process	16/669	205/18670	0.00299311	0.0272191	0.0207535	TGFB2/MFSD2A/MOXD1/CDS1/PLA2G4F/BBOX1/ACADL/ENPP2/PLA2G4D/PLA2G3/DEGS2/SGPP2/RAB38/BCHE/PRKCD/PLA2G4A	16
GO:1900180	BP	regulation of protein localization to nucleus	11/669	116/18670	0.0030024	0.0272503	0.0207773	CDH1/JUP/PKIA/CHP2/TRIM29/FERMT1/LIF/SRC/APOD/SMO/PRKCD	11
GO:0051353	BP	positive regulation of oxidoreductase activity	7/669	54/18670	0.00301346	0.0272973	0.0208132	HTR2B/APOE/CDH3/TNF/VDR/NOD2/IL1B	7
GO:0030307	BP	positive regulation of cell growth	14/669	169/18670	0.00311708	0.0281263	0.0214452	FN1/ISLR2/DBN1/CPNE5/TGFB2/CXCL12/WNT3/LRP1/CRABP2/S100A9/SFN/LPAR3/S100A8/BCL2	14
GO:0048660	BP	regulation of smooth muscle cell proliferation	14/669	169/18670	0.00311708	0.0281263	0.0214452	NDRG4/TGM2/IGFBP3/FGF2/ELN/FGFR2/HPGD/TNF/IL18/BMPR1A/NOTCH3/MYB/IGFBP5/APOD	14
GO:0051896	BP	regulation of protein kinase B signaling	18/669	244/18670	0.00313351	0.0282198	0.0215165	FGF18/FGF2/FGFR2/NRG1/FGFR3/TNF/IL18/GATA3/ERBB3/CD86/ERBB4/MST1R/IGFBP5/SRC/TGFA/KIT/NRG2/ADAM8	18
GO:0010038	BP	response to metal ion	24/669	364/18670	0.00317206	0.0283311	0.0216014	VCAM1/ASS1/OTC/CPNE5/TFAP2A/CDH1/SYT8/CEBPA/RYR1/SDC1/CA2/CHP2/RYR2/CLDN1/AQP3/KRT14/TRPV6/CPNE7/KIT/S100A8/BCL2/ADGRV1/SUCNR1/CACNA1H	24
GO:0030166	BP	proteoglycan biosynthetic process	8/669	69/18670	0.00317634	0.0283311	0.0216014	VCAN/HS3ST3A1/DSE/VANGL2/HS3ST6/CHPF/BCAN/XYLT1	8
GO:2000243	BP	positive regulation of reproductive process	8/669	69/18670	0.00317634	0.0283311	0.0216014	WNT4/MSX2/SOX9/P2RY1/AR/SRC/OVOL1/CACNA1H	8
GO:0006766	BP	vitamin metabolic process	12/669	134/18670	0.00319338	0.0283311	0.0216014	SLC52A3/ALDH1A2/SLC2A1/TNF/PSAT1/CRABP1/PRSS3/VDR/GSTO2/CYP26B1/CBR1/IL1B	12
GO:0007272	BP	ensheathment of neurons	12/669	134/18670	0.00319338	0.0283311	0.0216014	NRG1/MAL2/MBP/PLP1/ID4/KLK8/POU3F1/LPAR1/PTPRZ1/S100B/ASPA/RARG	12
GO:0008366	BP	axon ensheathment	12/669	134/18670	0.00319338	0.0283311	0.0216014	NRG1/MAL2/MBP/PLP1/ID4/KLK8/POU3F1/LPAR1/PTPRZ1/S100B/ASPA/RARG	12
GO:0061028	BP	establishment of endothelial barrier	6/669	41/18670	0.00319464	0.0283311	0.0216014	F2RL1/TNF/CLDN1/PTPRS/IL1B/WNT7B	6
GO:1903053	BP	regulation of extracellular matrix organization	6/669	41/18670	0.00319464	0.0283311	0.0216014	ANTXR1/DDR1/SOX9/LRP1/RGCC/PDPN	6
GO:0048545	BP	response to steroid hormone	25/669	385/18670	0.00321496	0.028457	0.0216973	KDM5D/ANXA3/ASS1/TGFB2/CDO1/ARNTL/TP63/TNF/IL1RN/SDC1/CA2/CLDN1/GRIP1/CLDN4/ISL1/AR/DSG1/S100B/VDR/SRC/CYP7B1/BCL2/WNT7B/RARG/BCHE	25
GO:0032675	BP	regulation of interleukin-6 production	13/669	152/18670	0.0032808	0.0289762	0.0220932	F2RL1/SPON2/TNF/IL1RN/MBP/ISL1/CD200R1/RAB7B/MAPK13/ADORA2B/NOD2/IL1B/CEBPB	13
GO:0031532	BP	actin cytoskeleton reorganization	10/669	101/18670	0.00334592	0.0289762	0.0220932	NTF3/CXADR/CCL27/GDPD2/PLEK2/ANTXR1/NOTCH2/CDC42BPG/EFS/KIT	10
GO:0048661	BP	positive regulation of smooth muscle cell proliferation	10/669	101/18670	0.00334592	0.0289762	0.0220932	TGM2/FGF2/FGFR2/HPGD/TNF/IL18/BMPR1A/NOTCH3/MYB/IGFBP5	10
GO:0009084	BP	glutamine family amino acid biosynthetic process	4/669	18/18670	0.0033472	0.0289762	0.0220932	ASS1/OTC/SLC1A3/OAT	4
GO:0036148	BP	phosphatidylglycerol acyl-chain remodeling	4/669	18/18670	0.0033472	0.0289762	0.0220932	PLA2G4F/PLA2G4D/PLA2G3/PLA2G4A	4
GO:0045056	BP	transcytosis	4/669	18/18670	0.0033472	0.0289762	0.0220932	MFSD2A/MAL2/LRP1/SRC	4
GO:0072077	BP	renal vesicle morphogenesis	4/669	18/18670	0.0033472	0.0289762	0.0220932	WNT4/SOX9/LIF/SMO	4
GO:0072079	BP	nephron tubule formation	4/669	18/18670	0.0033472	0.0289762	0.0220932	IRX2/IRX3/SOX9/GATA3	4
GO:1902165	BP	regulation of intrinsic apoptotic signaling pathway in response to DNA damage by p53 class mediator	4/669	18/18670	0.0033472	0.0289762	0.0220932	CD44/ELL3/BCL2/ZNF385A	4
GO:2000647	BP	negative regulation of stem cell proliferation	4/669	18/18670	0.0033472	0.0289762	0.0220932	OVOL2/KDF1/FERMT1/OVOL1	4
GO:0002011	BP	morphogenesis of an epithelial sheet	7/669	55/18670	0.00334844	0.0289762	0.0220932	MSX2/CD44/VANGL2/DDR1/PDPN/FLRT3/AJUBA	7
GO:0003229	BP	ventricular cardiac muscle tissue development	7/669	55/18670	0.00334844	0.0289762	0.0220932	TGFB2/FGFR2/NRG1/BMPR1A/RYR2/ISL1/DSP	7
GO:0010575	BP	positive regulation of vascular endothelial growth factor production	5/669	29/18670	0.00338297	0.0291123	0.022197	CYP1B1/SULF1/ISL1/ADORA2B/IL1B	5
GO:0050974	BP	detection of mechanical stimulus involved in sensory perception	5/669	29/18670	0.00338297	0.0291123	0.022197	SERPINE2/CXCL12/KIT/ADGRV1/PIEZO2	5
GO:0060441	BP	epithelial tube branching involved in lung morphogenesis	5/669	29/18670	0.00338297	0.0291123	0.022197	ESRP2/FGFR2/TNF/VANGL2/SOX9	5
GO:0150063	BP	visual system development	24/669	366/18670	0.00339974	0.0292025	0.0222658	CYP1B1/FBN1/COL8A1/TMOD1/TGFB2/ALDH1A2/TFAP2A/BCL11B/SLITRK6/WNT16/MAF/GRHL2/SOX9/CRYAB/GATA3/IRX5/TFAP2B/GRHL3/SMARCD3/BCL2/THY1/WNT5B/WNT7B/RARG	24
GO:0042471	BP	ear morphogenesis	11/669	118/18670	0.00342829	0.0293935	0.0224114	TFAP2A/FGFR2/SLITRK6/DLX5/VANGL2/GJB6/SOX9/GATA3/MYO3A/GRHL3/OTX1	11
GO:0048659	BP	smooth muscle cell proliferation	14/669	171/18670	0.00346712	0.0296539	0.0226099	NDRG4/TGM2/IGFBP3/FGF2/ELN/FGFR2/HPGD/TNF/IL18/BMPR1A/NOTCH3/MYB/IGFBP5/APOD	14
GO:0050729	BP	positive regulation of inflammatory response	13/669	153/18670	0.00347143	0.0296539	0.0226099	TGM2/TNF/CEBPA/IL18/S100A9/MAPK13/ADORA2B/S100A8/NOD2/IL1B/CEBPB/SUCNR1/ADAM8	13
GO:0097237	BP	cellular response to toxic substance	18/669	247/18670	0.00356606	0.0304064	0.0231837	CYP1B1/TPO/FBLN5/APOE/TNF/DUOX1/STK26/S100A9/MAPK13/MYB/TRPC6/SRC/SPI1/GSTO2/PTGS1/RDH12/ABTB2/PRKCD	18
GO:0030148	BP	sphingolipid biosynthetic process	10/669	102/18670	0.00359375	0.0305864	0.0233209	CERS3/TNF/ALDH3B2/SPTSSB/ELOVL4/DEGS1/DEGS2/SGPP2/CERS6/PRKCD	10
GO:0017145	BP	stem cell division	6/669	42/18670	0.00361629	0.030722	0.0234243	TGFB2/FGFR2/DCT/VANGL2/FZD7/KIT	6
GO:0046148	BP	pigment biosynthetic process	7/669	56/18670	0.00371107	0.0314696	0.0239944	TYRP1/DCT/TYR/CDH3/PMEL/SLC24A5/OCA2	7
GO:0007163	BP	establishment or maintenance of cell polarity	16/669	210/18670	0.00379263	0.0320285	0.0244205	MTCL1/RND3/SPINT2/RHOV/CAMSAP3/PARD6G/VANGL2/MPP7/GATA3/WEE1/GPSM2/FERMT1/DST/MAP7/CYP26B1/WNT7B	16
GO:0050707	BP	regulation of cytokine secretion	16/669	210/18670	0.00379263	0.0320285	0.0244205	FN1/HTR2B/F2RL1/TNF/MBP/GATA3/NLRP2/FERMT1/LRP1/RGCC/LGR4/CD200R1/SRC/ALOX15B/NOD2/IL1B	16
GO:0042440	BP	pigment metabolic process	8/669	71/18670	0.00379766	0.0320285	0.0244205	TYRP1/DCT/TYR/CDH3/PMEL/SLC24A5/BCL2/OCA2	8
GO:0048562	BP	embryonic organ morphogenesis	20/669	288/18670	0.00380869	0.0320634	0.0244471	NDRG4/FBN1/TFAP2A/FGFR2/SLITRK6/DLX5/WNT16/GRHL2/OVOL2/VANGL2/RYR2/GJB6/SOX9/GATA3/MYO3A/IRX5/GRHL3/OTX1/RARG/SMO	20
GO:0045844	BP	positive regulation of striated muscle tissue development	9/669	87/18670	0.00392964	0.0329452	0.0251194	FGF2/ARNTL/FGFR2/NRG1/BMPR1A/ERBB3/ERBB4/BCL2/CYP26B1	9
GO:0048636	BP	positive regulation of muscle organ development	9/669	87/18670	0.00392964	0.0329452	0.0251194	FGF2/ARNTL/FGFR2/NRG1/BMPR1A/ERBB3/ERBB4/BCL2/CYP26B1	9
GO:0003209	BP	cardiac atrium morphogenesis	5/669	30/18670	0.00394179	0.0329452	0.0251194	TGFB2/GJA5/NOTCH2/ISL1/SMO	5
GO:0048873	BP	homeostasis of number of cells within a tissue	5/669	30/18670	0.00394179	0.0329452	0.0251194	IL20RB/SOX9/IL7/BCL2/SMO	5
GO:0097193	BP	intrinsic apoptotic signaling pathway	20/669	289/18670	0.00395897	0.0330294	0.0251836	ACKR3/CYP1B1/CXCL12/TP63/IL20RA/CASP14/TNF/PERP/CD44/PRODH/S100A9/SFN/BCL2L10/SRC/S100A8/ELL3/BCL2/CEBPB/ZNF385A/PRKCD	20
GO:0007259	BP	JAK-STAT cascade	13/669	156/18670	0.00409786	0.0341268	0.0260204	CYP1B1/FGFR3/TNF/TNFRSF18/IL18/IL20/PTK6/LIF/ISL1/ERBB4/KIT/PRLR/IL10RA	13
GO:0002544	BP	chronic inflammatory response	4/669	19/18670	0.00412103	0.0341972	0.026074	VCAM1/TNF/ADORA2B/S100A8	4
GO:0072087	BP	renal vesicle development	4/669	19/18670	0.00412103	0.0341972	0.026074	WNT4/SOX9/LIF/SMO	4
GO:0046822	BP	regulation of nucleocytoplasmic transport	10/669	104/18670	0.00413299	0.0342353	0.0261031	CDH1/JUP/PKIA/CHP2/FERMT1/SFN/APOD/IL1B/SMO/PRKCD	10
GO:0010811	BP	positive regulation of cell-substrate adhesion	11/669	121/18670	0.00415653	0.034369	0.0262051	FN1/COL8A1/SDC4/JUP/COL16A1/WNT4/SMOC2/FERMT1/THY1/EMILIN3/EMID1	11
GO:0008016	BP	regulation of heart contraction	18/669	251/18670	0.00421871	0.0347656	0.0265074	KCNK15/KCNJ12/TMEM38A/TGFB2/GJA5/NMU/CXADR/JUP/RYR1/FXYD3/RYR2/KCNK1/IRX5/DSP/KCNIP3/DMD/CYP2J2/CACNA1H	18
GO:0034103	BP	regulation of tissue remodeling	9/669	88/18670	0.0042419	0.0347656	0.0265074	GPNMB/IL20RA/IL18/CA2/LEPR/VDR/SRC/THBS4/ADAM8	9
GO:0048644	BP	muscle organ morphogenesis	9/669	88/18670	0.0042419	0.0347656	0.0265074	TGFB2/FGFR2/NRG1/BMPR1A/VANGL2/RYR2/LIF/ISL1/DSP	9
GO:1901863	BP	positive regulation of muscle tissue development	9/669	88/18670	0.0042419	0.0347656	0.0265074	FGF2/ARNTL/FGFR2/NRG1/BMPR1A/ERBB3/ERBB4/BCL2/CYP26B1	9
GO:1903725	BP	regulation of phospholipid metabolic process	9/669	88/18670	0.0042419	0.0347656	0.0265074	HTR2B/FGF2/VAV3/FGFR3/SRC/KIT/NOD2/RAB38/PRKCD	9
GO:0090287	BP	regulation of cellular response to growth factor stimulus	20/669	292/18670	0.00443969	0.0362706	0.027655	FGF18/FBN1/SULF1/NTF3/DOK5/FGF2/WNT4/MSX2/NEO1/SMOC2/GATA3/FGFBP1/FERMT1/ASPN/TFAP2B/ZNF703/TOB1/SOSTDC1/IL1B/TMEM108	20
GO:0032147	BP	activation of protein kinase activity	22/669	333/18670	0.0045037	0.0362706	0.027655	NTF3/FGF2/TGFB2/NRG1/TNF/IL18/STK26/PDGFC/RGCC/LPAR1/LPAR3/PAK6/SRC/ADORA2B/TGFA/KIT/NOD2/PRLR/IL1B/WNT7B/TOM1L1/PRKCD	22
GO:0061844	BP	antimicrobial humoral immune response mediated by antimicrobial peptide	8/669	73/18670	0.00450892	0.0362706	0.027655	CXCL10/DEFB1/S100A9/SPINK5/PGLYRP3/KLK5/PGLYRP4/KRT6A	8
GO:0032722	BP	positive regulation of chemokine production	7/669	58/18670	0.00452498	0.0362706	0.027655	TNF/MBP/LRP1/IL7/ADORA2B/ALOX15B/IL1B	7
GO:0003149	BP	membranous septum morphogenesis	3/669	10/18670	0.0045514	0.0362706	0.027655	TGFB2/FGFR2/VANGL2	3
GO:0015801	BP	aromatic amino acid transport	3/669	10/18670	0.0045514	0.0362706	0.027655	SLC7A5/SLC16A10/OCA2	3
GO:0035878	BP	nail development	3/669	10/18670	0.0045514	0.0362706	0.027655	MSX2/HOXC13/FOXN1	3
GO:0048021	BP	regulation of melanin biosynthetic process	3/669	10/18670	0.0045514	0.0362706	0.027655	TYRP1/CDH3/SLC24A5	3
GO:0060513	BP	prostatic bud formation	3/669	10/18670	0.0045514	0.0362706	0.027655	SULF1/TP63/AR	3
GO:0071313	BP	cellular response to caffeine	3/669	10/18670	0.0045514	0.0362706	0.027655	TMEM38A/RYR1/RYR2	3
GO:0046330	BP	positive regulation of JNK cascade	12/669	140/18670	0.00455527	0.0362706	0.027655	F2RL1/TNFRSF19/FZD10/WNT16/TNF/IL1RN/SH3RF2/VANGL2/FZD7/NOD2/IL1B/WNT7B	12
GO:0044319	BP	wound healing, spreading of cells	5/669	31/18670	0.00456362	0.0362706	0.027655	MSX2/CD44/DDR1/PDPN/AJUBA	5
GO:0046471	BP	phosphatidylglycerol metabolic process	5/669	31/18670	0.00456362	0.0362706	0.027655	PLA2G4F/THEM5/PLA2G4D/PLA2G3/PLA2G4A	5
GO:0050650	BP	chondroitin sulfate proteoglycan biosynthetic process	5/669	31/18670	0.00456362	0.0362706	0.027655	VCAN/DSE/CHPF/BCAN/XYLT1	5
GO:0051482	BP	positive regulation of cytosolic calcium ion concentration involved in phospholipase C-activating G protein-coupled signaling pathway	5/669	31/18670	0.00456362	0.0362706	0.027655	TGM2/F2RL1/GNA15/LPAR1/LPAR3	5
GO:0090505	BP	epiboly involved in wound healing	5/669	31/18670	0.00456362	0.0362706	0.027655	MSX2/CD44/DDR1/PDPN/AJUBA	5
GO:2000406	BP	positive regulation of T cell migration	5/669	31/18670	0.00456362	0.0362706	0.027655	CXCL10/CXCL12/CCL27/CCL20/ADAM8	5
GO:0003197	BP	endocardial cushion development	6/669	44/18670	0.00458164	0.0362706	0.027655	TGFB2/MSX2/BMPR1A/SOX9/ERBB3/ISL1	6
GO:0014002	BP	astrocyte development	6/669	44/18670	0.00458164	0.0362706	0.027655	TNF/PLP1/LRP1/S100A8/IL1B/SMO	6
GO:0050982	BP	detection of mechanical stimulus	6/669	44/18670	0.00458164	0.0362706	0.027655	SERPINE2/CXCL12/JUP/KIT/ADGRV1/PIEZO2	6
GO:0002685	BP	regulation of leukocyte migration	15/669	196/18670	0.00477295	0.0377209	0.0287607	CCL8/CXCL10/CXCL12/F2RL1/CCL27/TNF/TNFRSF18/CXCL14/S100A14/CD200R1/CCL20/APOD/THY1/THBS4/ADAM8	15
GO:0010717	BP	regulation of epithelial to mesenchymal transition	9/669	90/18670	0.00492424	0.0387847	0.0295718	TGFB2/OVOL2/AXIN2/RGCC/ISL1/ZNF703/PDPN/ELL3/IL1B	9
GO:0046849	BP	bone remodeling	9/669	90/18670	0.00492424	0.0387847	0.0295718	IL20RA/WNT16/NOTCH2/CA2/IL7/LGR4/LEPR/SRC/ADAM8	9
GO:0001885	BP	endothelial cell development	7/669	59/18670	0.00497916	0.0391066	0.0298173	F2RL1/TNF/CLDN1/PTPRS/ARHGEF26/IL1B/WNT7B	7
GO:0014013	BP	regulation of gliogenesis	11/669	124/18670	0.00500295	0.0391066	0.0298173	SERPINE2/GJC2/TNF/SPINT1/ID4/LRP1/LIF/PTPRZ1/MYB/ASPA/IL1B	11
GO:0002320	BP	lymphoid progenitor cell differentiation	4/669	20/18670	0.00500719	0.0391066	0.0298173	GATA3/KIT/SPI1/BCL2	4
GO:0019373	BP	epoxygenase P450 pathway	4/669	20/18670	0.00500719	0.0391066	0.0298173	CYP1B1/CYP2C18/CYP2S1/CYP2J2	4
GO:0072234	BP	metanephric nephron tubule development	4/669	20/18670	0.00500719	0.0391066	0.0298173	SOX9/LIF/LGR4/WNT7B	4
GO:0051480	BP	regulation of cytosolic calcium ion concentration	23/669	357/18670	0.00505189	0.0393895	0.0300329	TGM2/ACKR3/HTR2B/CXCL10/FGF2/TMEM38A/F2RL1/NMU/NCS1/PLCH2/RYR1/GNA15/RYR2/P2RY1/RIC3/LRP1/TRPV6/LPAR1/TRPC6/LPAR3/DMD/BCL2/THY1	23
GO:0048483	BP	autonomic nervous system development	6/669	45/18670	0.00512973	0.0398627	0.0303937	FN1/VCAM1/TFAP2A/TP63/GATA3/TFAP2B	6
GO:0048538	BP	thymus development	6/669	45/18670	0.00512973	0.0398627	0.0303937	EPHB3/BCL11B/TYR/GATA3/FOXN1/BCL2	6
GO:0008361	BP	regulation of cell size	14/669	179/18670	0.00520242	0.04036	0.0307729	FN1/ISLR2/DBN1/SEMA3G/CXCL12/APOE/VAV3/WNT3/SEMA3C/PTPRS/LRP1/CRABP2/LPAR3/RARG	14
GO:0015012	BP	heparan sulfate proteoglycan biosynthetic process	5/669	32/18670	0.00525214	0.0405427	0.0309122	HS3ST3A1/DSE/VANGL2/HS3ST6/XYLT1	5
GO:0070570	BP	regulation of neuron projection regeneration	5/669	32/18670	0.00525214	0.0405427	0.0309122	PTPRF/PTPRS/LRP1/KLK8/THY1	5
GO:0090504	BP	epiboly	5/669	32/18670	0.00525214	0.0405427	0.0309122	MSX2/CD44/DDR1/PDPN/AJUBA	5
GO:0014909	BP	smooth muscle cell migration	9/669	91/18670	0.00529587	0.0408125	0.0311179	NDRG4/IGFBP3/BMPR1A/DDR1/LRP1/LPAR1/IGFBP5/SRC/BCL2	9
GO:0007422	BP	peripheral nervous system development	8/669	75/18670	0.00531827	0.0409173	0.0311978	NTF3/NRG1/CLDN1/ERBB3/RUNX3/ISL1/POU3F1/NTF4	8
GO:0031032	BP	actomyosin structure organization	15/669	199/18670	0.00548352	0.0421189	0.032114	KRT19/TMOD1/PGM5/ELN/SDC4/MYH14/WNT4/ARHGEF10L/CDC42BPG/TNNT1/RGCC/EPB41L4B/LPAR1/SRC/ANLN	15
GO:0051346	BP	negative regulation of hydrolase activity	28/669	466/18670	0.00553728	0.0424616	0.0323753	SERPINE2/TGFB2/COL7A1/WFDC5/SERPINB7/FZD10/SPINT2/TNF/CAMSAP3/SH3RF2/CD44/ANXA8L1/SERPINB5/CSTA/SPINT1/PPP1R14C/CRYAB/ANXA8/TFAP2B/SFN/SPINK5/LEPR/SERPINA12/SRC/SERPINB2/SPOCK1/CSRNP3/WFDC2	28
GO:0031960	BP	response to corticosteroid	13/669	162/18670	0.00562424	0.0430574	0.0328296	ANXA3/ASS1/CDO1/TNF/IL1RN/SDC1/CLDN1/ISL1/S100B/SRC/BCL2/WNT7B/BCHE	13
GO:1902107	BP	positive regulation of leukocyte differentiation	12/669	144/18670	0.00569653	0.0435391	0.0331969	TNF/IL18/IL20/CA2/GATA3/LIF/RUNX3/IL7/CD86/MYB/TOX/ADAM8	12
GO:0002067	BP	glandular epithelial cell differentiation	6/669	46/18670	0.00572439	0.0436802	0.0333045	ARNTL/TP63/FGFR2/WNT4/RARG/SMO	6
GO:0030500	BP	regulation of bone mineralization	8/669	76/18670	0.00576234	0.0437542	0.0333609	OMD/TFAP2A/WNT4/BMPR1A/SOX9/WNT10B/ADGRV1/GPM6B	8
GO:0048844	BP	artery morphogenesis	8/669	76/18670	0.00576234	0.0437542	0.0333609	TGFB2/GJA5/APOE/HPGD/BMPR1A/NOTCH3/LRP1/TFAP2B	8
GO:0061045	BP	negative regulation of wound healing	8/669	76/18670	0.00576234	0.0437542	0.0333609	SERPINE2/FGF2/APOE/WNT4/KRT1/EPPK1/SERPINB2/PRKCD	8
GO:0003170	BP	heart valve development	7/669	61/18670	0.00598929	0.0445881	0.0339967	TGFB2/ELN/GJA5/NOTCH2/BMPR1A/SOX9/GATA3	7
GO:0042490	BP	mechanoreceptor differentiation	7/669	61/18670	0.00598929	0.0445881	0.0339967	ESRP1/SDC4/SLITRK6/VANGL2/MYCL/ADGRV1/NTF4	7
GO:0046513	BP	ceramide biosynthetic process	7/669	61/18670	0.00598929	0.0445881	0.0339967	CERS3/TNF/SPTSSB/DEGS1/DEGS2/CERS6/PRKCD	7
GO:0010092	BP	specification of animal organ identity	5/669	33/18670	0.00601098	0.0445881	0.0339967	FGFR2/AXIN2/ISL1/AR/SMARCD3	5
GO:0032633	BP	interleukin-4 production	5/669	33/18670	0.00601098	0.0445881	0.0339967	IL20RB/GATA3/CD86/IRF4/CEBPB	5
GO:0048011	BP	neurotrophin TRK receptor signaling pathway	5/669	33/18670	0.00601098	0.0445881	0.0339967	NTF3/DOK5/SRC/NTF4/TMEM108	5
GO:1901890	BP	positive regulation of cell junction assembly	5/669	33/18670	0.00601098	0.0445881	0.0339967	SDC4/COL16A1/WNT4/CLDN1/THY1	5
GO:0036150	BP	phosphatidylserine acyl-chain remodeling	4/669	21/18670	0.00601256	0.0445881	0.0339967	PLA1A/PLA2G4F/PLA2G4D/PLA2G4A	4
GO:2000738	BP	positive regulation of stem cell differentiation	4/669	21/18670	0.00601256	0.0445881	0.0339967	TGFB2/SEMA3C/SOX9/SOX6	4
GO:0050663	BP	cytokine secretion	17/669	240/18670	0.00601906	0.0445881	0.0339967	FN1/HTR2B/F2RL1/TNF/MBP/ITGB6/GATA3/NLRP2/FERMT1/LRP1/RGCC/LGR4/CD200R1/SRC/ALOX15B/NOD2/IL1B	17
GO:0000050	BP	urea cycle	3/669	11/18670	0.00609285	0.0445881	0.0339967	ASS1/OTC/CEBPA	3
GO:0031652	BP	positive regulation of heat generation	3/669	11/18670	0.00609285	0.0445881	0.0339967	NMU/TNF/IL1B	3
GO:0032060	BP	bleb assembly	3/669	11/18670	0.00609285	0.0445881	0.0339967	LPAR1/LPAR3/ANLN	3
GO:0045217	BP	cell-cell junction maintenance	3/669	11/18670	0.00609285	0.0445881	0.0339967	CD177/F2RL1/CAMSAP3	3
GO:0046886	BP	positive regulation of hormone biosynthetic process	3/669	11/18670	0.00609285	0.0445881	0.0339967	TNF/WNT4/IL1B	3
GO:0060736	BP	prostate gland growth	3/669	11/18670	0.00609285	0.0445881	0.0339967	FGFR2/SOX9/AR	3
GO:0072070	BP	loop of Henle development	3/669	11/18670	0.00609285	0.0445881	0.0339967	IRX2/IRX3/WNT7B	3
GO:0072173	BP	metanephric tubule morphogenesis	3/669	11/18670	0.00609285	0.0445881	0.0339967	WNT4/SOX9/LGR4	3
GO:0086016	BP	AV node cell action potential	3/669	11/18670	0.00609285	0.0445881	0.0339967	GJA5/CXADR/RYR2	3
GO:0086027	BP	AV node cell to bundle of His cell signaling	3/669	11/18670	0.00609285	0.0445881	0.0339967	GJA5/CXADR/RYR2	3
GO:1900003	BP	regulation of serine-type endopeptidase activity	3/669	11/18670	0.00609285	0.0445881	0.0339967	ANXA8L1/ANXA8/SPINK5	3
GO:1901201	BP	regulation of extracellular matrix assembly	3/669	11/18670	0.00609285	0.0445881	0.0339967	ANTXR1/SOX9/RGCC	3
GO:1902571	BP	regulation of serine-type peptidase activity	3/669	11/18670	0.00609285	0.0445881	0.0339967	ANXA8L1/ANXA8/SPINK5	3
GO:0048678	BP	response to axon injury	8/669	77/18670	0.00623407	0.0455499	0.03473	PTPRF/PTPRS/LRP1/KLK8/ISL1/APOD/BCL2/FLRT3	8
GO:0051091	BP	positive regulation of DNA-binding transcription factor activity	18/669	261/18670	0.00629023	0.045888	0.0349879	ANXA3/RIPK4/JUP/TNF/IL18/RGCC/AR/S100A9/RAB7B/LPAR5/WNT10B/KIT/S100A8/NOD2/IL1B/NHLH2/SMO/ADAM8	18
GO:0032956	BP	regulation of actin cytoskeleton organization	22/669	343/18670	0.00633425	0.0460206	0.0350889	NTF3/DBN1/TMOD1/CXCL12/ELN/F2RL1/SDC4/RND3/FZD10/CCL27/RHOV/WNT4/NOTCH2/VANGL2/ARHGEF10L/SPTBN2/LRP1/RGCC/LPAR1/GRHL3/GPM6B/PRKCD	22
GO:0051384	BP	response to glucocorticoid	12/669	146/18670	0.00634654	0.0460206	0.0350889	ANXA3/ASS1/CDO1/TNF/IL1RN/SDC1/CLDN1/ISL1/S100B/BCL2/WNT7B/BCHE	12
GO:2000241	BP	regulation of reproductive process	12/669	146/18670	0.00634654	0.0460206	0.0350889	SULF1/WNT4/MSX2/SOX9/P2RY1/HPGDS/LIF/PHLDA2/AR/SRC/OVOL1/CACNA1H	12
GO:0043370	BP	regulation of CD4-positive, alpha-beta T cell differentiation	6/669	47/18670	0.00636782	0.0460206	0.0350889	IL18/GATA3/RUNX3/CD86/MYB/IRF4	6
GO:0060351	BP	cartilage development involved in endochondral bone morphogenesis	6/669	47/18670	0.00636782	0.0460206	0.0350889	COL7A1/SOX9/AXIN2/COL6A2/COL27A1/RARG	6
GO:0061383	BP	trabecula morphogenesis	6/669	47/18670	0.00636782	0.0460206	0.0350889	TGFB2/NRG1/MSX2/BMPR1A/OVOL2/WNT10B	6
GO:0022037	BP	metencephalon development	10/669	111/18670	0.00653935	0.0470316	0.0358598	SERPINE2/TRNP1/CKB/CNTN1/PTPRS/SPTBN2/LPAR1/OTX1/BCL2/SMO	10
GO:0006029	BP	proteoglycan metabolic process	9/669	94/18670	0.00654201	0.0470316	0.0358598	SULF1/VCAN/HS3ST3A1/DSE/VANGL2/HS3ST6/CHPF/BCAN/XYLT1	9
GO:0003407	BP	neural retina development	7/669	62/18670	0.00654819	0.0470316	0.0358598	TGFB2/TFAP2A/SOX9/IRX5/TFAP2B/SMARCD3/THY1	7
GO:0046824	BP	positive regulation of nucleocytoplasmic transport	7/669	62/18670	0.00654819	0.0470316	0.0358598	CDH1/JUP/CHP2/SFN/IL1B/SMO/PRKCD	7
GO:0043524	BP	negative regulation of neuron apoptotic process	12/669	147/18670	0.0066928	0.0479961	0.0365952	NTF3/APOE/CHL1/ERBB3/LRP1/TFAP2B/ISL1/PTPRZ1/BCL2/NTF4/CEBPB/ADAM8	12
GO:0034754	BP	cellular hormone metabolic process	11/669	129/18670	0.00671113	0.0480534	0.0366388	CYP1B1/ALDH1A2/WNT4/CYP3A5/CRABP2/CYP2C18/CRABP1/CYP2S1/CYP26B1/RDH12/CACNA1H	11
GO:0042246	BP	tissue regeneration	8/669	78/18670	0.00673452	0.0481467	0.03671	KLF5/FZD7/LGR6/SOX15/ERBB4/EPPK1/WNT10B/APOD	8
GO:0006644	BP	phospholipid metabolic process	26/669	430/18670	0.00679199	0.0484829	0.0369663	PLA1A/BMX/HTR2B/FGF2/PTPN13/VAV3/MFSD2A/FGFR3/PLCH2/IMPA2/CDS1/HMGCS2/PLA2G4F/THEM5/ENPP2/CPNE7/PIK3C2G/PLA2G4D/PLA2G3/SRC/KIT/NOD2/RAB38/PRKCD/PLA2G4A/AJUBA	26
GO:0010574	BP	regulation of vascular endothelial growth factor production	5/669	34/18670	0.00684373	0.0486281	0.0370771	CYP1B1/SULF1/ISL1/ADORA2B/IL1B	5
GO:0048566	BP	embryonic digestive tract development	5/669	34/18670	0.00684373	0.0486281	0.0370771	TGFB2/ALDH1A2/FGFR2/TNF/OVOL2	5
GO:0098901	BP	regulation of cardiac muscle cell action potential	5/669	34/18670	0.00684373	0.0486281	0.0370771	GJA5/CXADR/JUP/RYR2/DSP	5
GO:0097696	BP	STAT cascade	13/669	166/18670	0.00687268	0.0487593	0.0371771	CYP1B1/FGFR3/TNF/TNFRSF18/IL18/IL20/PTK6/LIF/ISL1/ERBB4/KIT/PRLR/IL10RA	13
GO:1903510	BP	mucopolysaccharide metabolic process	10/669	112/18670	0.00695711	0.0492831	0.0375764	OMD/FGF2/VCAN/HAS1/DSE/CD44/CHPF/BCAN/XYLT1/IL1B	10
GO:0021700	BP	developmental maturation	19/669	284/18670	0.00698429	0.0494003	0.0376658	TGFB2/ALDH1A2/BCL11A/FGFR3/CDH3/CEBPA/RYR1/DEFB1/MSX2/GATA3/FERMT1/IRX5/BCAN/SPINK5/WNT10B/BCL2/RAB38/XYLT1/BAIAP3	19
GO:0005911	CC	cell-cell junction	47/686	459/19717	3.83e-11	1.62e-08	1.37e-08	GJA4/DBN1/GJC2/PGM5/GJA5/FAT2/GJB5/EVPL/CXADR/SLC2A1/PKP1/CDH1/DSG3/JUP/CDH3/CAMSAP3/DSC3/PKP3/GRHL2/PERP/GJB3/PARD6G/VANGL2/CLDN1/MPP7/CLDN8/GJB6/TRIM29/AQP3/COL17A1/CLDN4/DSC1/EPB41L4B/DSP/GJB4/DSG1/FABP7/STXBP6/TRPC6/EPPK1/CRB3/GJB1/KIT/CDH22/FLRT3/PRKCD/AJUBA	47
GO:0062023	CC	collagen-containing extracellular matrix	41/686	406/19717	1.06e-09	2.24e-07	1.9e-07	FN1/TGM2/FBN1/COL8A1/SULF1/SERPINE2/OMD/VCAN/TGFB2/CXCL12/ELN/FBLN5/APOE/FGFR2/COL7A1/LAMB4/TGFBI/COL16A1/COL4A6/SMOC2/ANXA8/COL17A1/KRT1/LAD1/ASPN/DST/IL7/MXRA5/S100A9/PTPRZ1/THBS2/S100A8/COL6A2/COL27A1/WNT5B/A1BG/NCAM1/LAMB3/GPC6/THBS4/EMILIN3	41
GO:0016323	CC	basolateral plasma membrane	28/686	217/19717	2.4e-09	3.39e-07	2.86e-07	NDRG4/HPGD/CXADR/CLCA2/SLC2A1/ST14/CD44/VANGL2/CA2/CLDN1/SLC16A10/CLDN8/AQP3/P2RY1/CLDN4/ERBB3/LRP1/DST/DSP/PDPN/LEPR/ERBB4/EPPK1/SLC7A8/TGFA/MAP7/CA9/NOD2	28
GO:0030057	CC	desmosome	10/686	25/19717	4.96e-09	5.25e-07	4.44e-07	EVPL/PKP1/DSG3/JUP/DSC3/PKP3/PERP/DSC1/DSP/DSG1	10
GO:0001533	CC	cornified envelope	14/686	65/19717	3.94e-08	3.33e-06	2.82e-06	EVPL/KRT10/PKP1/DSG3/JUP/DSC3/PKP3/CSTA/KRT1/DSC1/DSP/DSG1/C1orf68/SCEL	14
GO:0005921	CC	gap junction	10/686	32/19717	7.85e-08	5.53e-06	4.68e-06	GJA4/DBN1/GJC2/GJA5/GJB5/GJB3/GJB6/DSC1/GJB4/GJB1	10
GO:0005922	CC	connexin complex	8/686	21/19717	2.81e-07	1.7e-05	1.44e-05	GJA4/GJC2/GJA5/GJB5/GJB3/GJB6/GJB4/GJB1	8
GO:0016328	CC	lateral plasma membrane	12/686	57/19717	4.81e-07	2.54e-05	2.15e-05	MTCL1/CDH1/JUP/VANGL2/CLDN1/NSG1/CLDN4/ERBB3/GPSM2/DSG1/DMD/GJB1	12
GO:0016327	CC	apicolateral plasma membrane	7/686	18/19717	1.36e-06	6.4e-05	5.42e-05	KRT19/MTCL1/CXADR/JUP/CLDN8/CLDN4/EPPK1	7
GO:0033162	CC	melanosome membrane	6/686	14/19717	4.1e-06	0.000144663	0.000122398	TYRP1/GPNMB/DCT/TYR/RAB38/OCA2	6
GO:0045009	CC	chitosome	6/686	14/19717	4.1e-06	0.000144663	0.000122398	TYRP1/GPNMB/DCT/TYR/RAB38/OCA2	6
GO:0090741	CC	pigment granule membrane	6/686	14/19717	4.1e-06	0.000144663	0.000122398	TYRP1/GPNMB/DCT/TYR/RAB38/OCA2	6
GO:0005604	CC	basement membrane	14/686	95/19717	5.04e-06	0.000164053	0.000138803	FN1/FBN1/COL8A1/COL7A1/LAMB4/TGFBI/COL4A6/SMOC2/COL17A1/LAD1/DST/THBS2/LAMB3/THBS4	14
GO:0044420	CC	extracellular matrix component	10/686	51/19717	8.56e-06	0.000258524	0.000218733	FBN1/COL8A1/ELN/FBLN5/COL7A1/LAMB4/COL4A6/PTPRZ1/COL27A1/LAMB3	10
GO:0045177	CC	apical part of cell	31/686	384/19717	1.34e-05	0.000378515	0.000320256	FN1/VCAM1/SLC52A3/SORBS2/MTCL1/ANO1/SLC2A1/CLCA4/MAL2/DUOX1/CD44/PARD6G/VANGL2/CA2/CLDN1/SLC7A5/CHL1/GJB6/KCNK1/STK26/SPTBN2/P2RY1/CLDN4/ERBB3/LRP1/RAB27B/EPB41L4B/DSG1/PDPN/CRB3/THY1	31
GO:0005796	CC	Golgi lumen	13/686	102/19717	5.3e-05	0.00132003	0.00111686	OMD/MUCL1/VCAN/MUC15/SDC4/WNT3/WNT4/DEFB1/SDC1/BCAN/WNT5B/WNT7B/GPC6	13
GO:0016324	CC	apical plasma membrane	26/686	318/19717	5.31e-05	0.00132003	0.00111686	FN1/SLC52A3/SORBS2/MTCL1/ANO1/SLC2A1/CLCA4/MAL2/DUOX1/CD44/PARD6G/VANGL2/CLDN1/SLC7A5/GJB6/KCNK1/STK26/SPTBN2/P2RY1/CLDN4/ERBB3/RAB27B/DSG1/PDPN/CRB3/THY1	26
GO:0005882	CC	intermediate filament	19/686	214/19717	0.0001837	0.00431695	0.00365252	KRT7/KRT19/KRT15/EVPL/KRT10/CASP14/PKP1/JUP/KRT80/KRT1/KRT5/DST/KRT31/KRT14/DSP/IFFO2/FAM83H/EPPK1/KRT6A	19
GO:0019897	CC	extrinsic component of plasma membrane	16/686	165/19717	0.000214747	0.00446411	0.00377702	SERPINE2/PRSS8/CDH1/JUP/CDH3/OLFM2/SYTL1/GNA15/ST14/EPN3/PTK6/RGS1/SRC/PRSS22/CDH22/TGM3	16
GO:0005913	CC	cell-cell adherens junction	13/686	117/19717	0.000218026	0.00446411	0.00377702	PGM5/FAT2/CXADR/PKP1/CDH1/JUP/CDH3/CAMSAP3/PKP3/TRIM29/DSP/STXBP6/CDH22	13
GO:0005788	CC	endoplasmic reticulum lumen	24/686	309/19717	0.000221622	0.00446411	0.00377702	FN1/FBN1/COL8A1/IGFBP3/CP/VCAN/APOE/FMO1/COL7A1/WNT3/COL16A1/WNT4/COL4A6/COL17A1/TSPAN33/PDGFC/IGFBP5/ARSI/COL6A2/COL27A1/WNT5B/WNT7B/TSPAN5/BCHE	24
GO:0031225	CC	anchored component of membrane	16/686	170/19717	0.000301836	0.00558557	0.00472588	LYPD6/CD177/PRSS8/CNTN1/LY6D/LY6G6C/RAB27B/BCAN/LYPD6B/LYPD3/PRSS22/THY1/LY6H/NCAM1/GPC6/EFNA3	16
GO:0042470	CC	melanosome	12/686	106/19717	0.000316912	0.00558557	0.00472588	TYRP1/GPNMB/DCT/TYR/SLC2A1/SYTL1/PMEL/MLANA/RAB27B/SLC24A5/RAB38/OCA2	12
GO:0048770	CC	pigment granule	12/686	106/19717	0.000316912	0.00558557	0.00472588	TYRP1/GPNMB/DCT/TYR/SLC2A1/SYTL1/PMEL/MLANA/RAB27B/SLC24A5/RAB38/OCA2	12
GO:0045111	CC	intermediate filament cytoskeleton	20/686	251/19717	0.000521542	0.0088245	0.00746629	KRT7/KRT19/KRT15/EVPL/KRT10/CASP14/PKP1/JUP/KRT80/KRT1/KRT5/DST/KRT31/KRT14/DSP/IFFO2/FAM83H/EPPK1/S100A8/KRT6A	20
GO:0032585	CC	multivesicular body membrane	4/686	12/19717	0.000575109	0.00935659	0.00791649	PMEL/NSG1/NDFIP2/RAB27B	4
GO:0045121	CC	membrane raft	23/686	315/19717	0.000705039	0.0110456	0.00934555	LYPD6/SULF1/PTGIS/CD177/CD1A/SDC4/CXADR/LRP4/SLC2A1/CDH1/MAL2/TNF/CNTN1/BMPR1A/CBLC/GRIP1/PDPN/FAS/DMD/SRC/THY1/GPM6B/SMO	23
GO:0098857	CC	membrane microdomain	23/686	316/19717	0.000736158	0.0111212	0.00940954	LYPD6/SULF1/PTGIS/CD177/CD1A/SDC4/CXADR/LRP4/SLC2A1/CDH1/MAL2/TNF/CNTN1/BMPR1A/CBLC/GRIP1/PDPN/FAS/DMD/SRC/THY1/GPM6B/SMO	23
GO:0031252	CC	cell leading edge	27/686	403/19717	0.000947244	0.0138167	0.0116901	SORBS2/BMX/DBN1/CD177/ARHGEF4/PTPN13/CDH1/GDPD2/PLEK2/ANTXR1/DUOX1/EPS8L2/CD44/CDC42BPG/PLA2G4F/KDF1/PTK6/COBL/FERMT1/DST/PDPN/S100B/SRC/ARHGEF26/ADGRV1/THY1/AJUBA	27
GO:0098589	CC	membrane region	23/686	328/19717	0.00121334	0.0171081	0.0144749	LYPD6/SULF1/PTGIS/CD177/CD1A/SDC4/CXADR/LRP4/SLC2A1/CDH1/MAL2/TNF/CNTN1/BMPR1A/CBLC/GRIP1/PDPN/FAS/DMD/SRC/THY1/GPM6B/SMO	23
GO:0030016	CC	myofibril	17/686	224/19717	0.00223625	0.030514	0.0258175	SORBS2/KRT19/TMOD1/PGM5/CALD1/SDC4/SLC2A1/KY/JUP/TNNI2/RYR1/RYR2/TNNT1/CRYAB/DST/DMD/CMYA5	17
GO:0042599	CC	lamellar body	4/686	17/19717	0.00240715	0.0318195	0.0269221	ABCA12/KRTDAP/SPINK5/KLK5	4
GO:0005581	CC	collagen trimer	9/686	87/19717	0.00324225	0.0412938	0.0349382	COL8A1/COL7A1/COL16A1/COL4A6/COL17A1/COL6A2/COL27A1/COLEC12/EMID1	9
GO:0043292	CC	contractile fiber	17/686	234/19717	0.0035111	0.0412938	0.0349382	SORBS2/KRT19/TMOD1/PGM5/CALD1/SDC4/SLC2A1/KY/JUP/TNNI2/RYR1/RYR2/TNNT1/CRYAB/DST/DMD/CMYA5	17
GO:0016010	CC	dystrophin-associated glycoprotein complex	4/686	19/19717	0.00370961	0.0412938	0.0349382	KRT19/PGM5/DMD/SGCD	4
GO:0043034	CC	costamere	4/686	19/19717	0.00370961	0.0412938	0.0349382	KRT19/PGM5/SDC4/DMD	4
GO:0090665	CC	glycoprotein complex	4/686	19/19717	0.00370961	0.0412938	0.0349382	KRT19/PGM5/DMD/SGCD	4
GO:0098644	CC	complex of collagen trimers	4/686	19/19717	0.00370961	0.0412938	0.0349382	COL8A1/COL7A1/COL4A6/COL27A1	4
GO:0043296	CC	apical junction complex	12/686	143/19717	0.00428943	0.0465238	0.0393632	CXADR/CDH1/JUP/CAMSAP3/PARD6G/CLDN1/MPP7/CLDN8/CLDN4/EPB41L4B/EPPK1/CRB3	12
GO:0044449	CC	contractile fiber part	16/686	221/19717	0.00470134	0.0497167	0.0420646	SORBS2/KRT19/TMOD1/PGM5/SDC4/SLC2A1/KY/JUP/TNNI2/RYR1/RYR2/TNNT1/CRYAB/DST/DMD/CMYA5	16
GO:0043025	CC	neuronal cell body	29/686	497/19717	0.00483484	0.0498814	0.042204	CPE/ANXA3/ASS1/CPNE5/GJC2/TGFB2/APOE/SLC1A3/LRP4/CKB/MBP/BMPR1A/PCSK2/PTPRF/PTPRS/CRYAB/COBL/KCNK1/SPTBN2/RIC3/LRP1/FABP7/LPAR1/S100B/APOD/TUBB4A/THY1/CAMK2N1/ZNF385A	29
GO:0050839	MF	cell adhesion molecule binding	43/660	499/17697	3.1e-07	0.00016259	0.000140737	FN1/NLGN4Y/VCAM1/CPE/FBN1/DBN1/FGF2/CXCL12/CALD1/FBLN5/CD177/EVPL/CXADR/NRG1/GPNMB/TGFBI/PKP1/CDH1/JUP/CDH3/COL16A1/PKP3/EPS8L2/MPP7/NOTCH3/PTPRF/ITGB6/TRIM29/SPTBN2/LAD1/DST/DSP/SFN/STXBP6/PTPRZ1/PAK6/SRC/CDH22/THY1/IL1B/ANLN/THBS4/ADAM8	43
GO:0005178	MF	integrin binding	19/660	132/17697	4.48e-07	0.00016259	0.000140737	FN1/VCAM1/FBN1/FGF2/CXCL12/FBLN5/CD177/CXADR/NRG1/GPNMB/TGFBI/COL16A1/ITGB6/DST/PTPRZ1/SRC/THY1/IL1B/THBS4	19
GO:0001228	MF	DNA-binding transcription activator activity, RNA polymerase II-specific	38/660	439/17697	1.37e-06	0.00033053	0.000286104	ARNTL/ZNF750/TFAP2A/KLF5/TP63/BCL11B/TFAP2C/EHF/DLX5/MAF/IRF6/POU2F3/CEBPA/GRHL2/OVOL2/SOX21/SOX9/GATA3/HOXC10/DLX3/MYCL/ARNT2/TFAP2B/ISL1/AR/ELF3/GRHL3/HOXC13/OTX1/MYB/FOXN1/IRF5/OVOL1/IRF4/SPI1/CEBPB/CSRNP3/NHLH2	38
GO:0005539	MF	glycosaminoglycan binding	24/660	229/17697	5.23e-06	0.000949363	0.000821763	FN1/CFH/FBN1/SULF1/SERPINE2/CCL8/CXCL10/FGF2/VCAN/APOE/FGFR2/GPNMB/CD44/PTPRF/SMOC2/PTPRS/FGFBP1/LGR6/BCAN/THBS2/PGLYRP3/NOD2/PGLYRP4/THBS4	24
GO:0019199	MF	transmembrane receptor protein kinase activity	13/660	79/17697	6.56e-06	0.000953112	0.000825008	EPHB3/FGFR2/FGFR3/BMPR1A/DDR1/ERBB3/EPHB6/ERBB4/MST1R/EFNB3/KIT/SOSTDC1/EFNA3	13
GO:0005201	MF	extracellular matrix structural constituent	19/660	163/17697	1.1e-05	0.00132835	0.00114981	FN1/FBN1/COL8A1/VCAN/ELN/FBLN5/COL7A1/LAMB4/TGFBI/COL16A1/COL4A6/COL17A1/ASPN/MXRA5/THBS2/COL6A2/COL27A1/LAMB3/EMILIN3	19
GO:0004714	MF	transmembrane receptor protein tyrosine kinase activity	11/660	62/17697	1.6e-05	0.0016642	0.00144052	EPHB3/FGFR2/FGFR3/DDR1/ERBB3/EPHB6/ERBB4/MST1R/EFNB3/KIT/EFNA3	11
GO:0001965	MF	G-protein alpha-subunit binding	7/660	24/17697	1.93e-05	0.00175303	0.00151741	HTR2B/F2RL1/GPSM2/RGS1/LPAR1/LPAR3/ADGRV1	7
GO:0004713	MF	protein tyrosine kinase activity	16/660	134/17697	3.98e-05	0.0032109	0.00277933	BMX/EPHB3/FGFR2/FGFR3/DDR1/PTK6/WEE1/ERBB3/EPHB6/ERBB4/MST1R/EFNB3/SRC/KIT/PRKCD/EFNA3	16
GO:0004497	MF	monooxygenase activity	13/660	99/17697	7.77e-05	0.00522587	0.00452348	CYP1B1/PTGIS/FMO1/TYRP1/TYR/MOXD1/CYP3A5/CYP2C18/CYP7B1/CYP2S1/CYP26B1/CYP2J2/CYP4B1	13
GO:0005109	MF	frizzled binding	8/660	39/17697	7.92e-05	0.00522587	0.00452348	WNT3/WNT16/WNT4/FZD7/WNT10B/WNT5B/WNT7B/RNF43	8
GO:0016705	MF	oxidoreductase activity, acting on paired donors, with incorporation or reduction of molecular oxygen	17/660	159/17697	9.45e-05	0.00571646	0.00494813	CYP1B1/PTGIS/FMO1/TYRP1/TYR/MOXD1/CYP3A5/BBOX1/CYP2C18/CYP7B1/DEGS1/DEGS2/CYP2S1/CYP26B1/CYP2J2/PTGS1/CYP4B1	17
GO:0005544	MF	calcium-dependent phospholipid binding	9/660	53/17697	0.000134679	0.00752131	0.0065104	ANXA3/CPNE5/SYT8/PLA2G4F/ANXA8L1/ANXA8/CPNE7/PLA2G4D/PLA2G4A	9
GO:0005243	MF	gap junction channel activity	5/660	15/17697	0.000156269	0.00756344	0.00654686	GJC2/GJA5/GJB3/GJB4/GJB1	5
GO:0019215	MF	intermediate filament binding	5/660	15/17697	0.000156269	0.00756344	0.00654686	EVPL/PKP1/KRT14/FAM83H/EPPK1	5
GO:0004867	MF	serine-type endopeptidase inhibitor activity	12/660	94/17697	0.000190828	0.00851294	0.00736875	SERPINE2/COL7A1/WFDC5/SERPINB7/SPINT2/SERPINB5/SPINT1/SPINK5/SERPINA12/SERPINB2/SPOCK1/WFDC2	12
GO:0008201	MF	heparin binding	17/660	169/17697	0.000199339	0.00851294	0.00736875	FN1/CFH/FBN1/SERPINE2/CCL8/CXCL10/FGF2/APOE/FGFR2/GPNMB/PTPRF/SMOC2/PTPRS/FGFBP1/LGR6/THBS2/THBS4	17
GO:0048018	MF	receptor ligand activity	34/660	482/17697	0.00029738	0.0119943	0.0103822	FGF18/FBN1/NTF3/SEMA3G/CCL8/CXCL10/FGF2/TGFB2/CXCL12/WNT3/NRG1/GPNMB/CCL27/SEMA3C/TNF/WNT4/IL1RN/IL18/IL20/CXCL14/CLEC11A/PDGFC/SLURP1/LIF/IL7/WNT10B/TGFA/CCL20/NRG2/NTF4/IL1B/WNT7B/FLRT3/THBS4	34
GO:0043394	MF	proteoglycan binding	7/660	36/17697	0.000315656	0.0120614	0.0104403	FN1/CFH/APOE/GPNMB/PTPRF/PTPRS/LRP1	7
GO:0005200	MF	structural constituent of cytoskeleton	12/660	102/17697	0.000411953	0.0149539	0.012944	SORBS2/KRT19/KRT15/SPTBN2/KRT5/EPB41L4B/KRT31/KRT14/DSP/DMD/TUBB4A/KRT6A	12
GO:0098632	MF	cell-cell adhesion mediator activity	8/660	50/17697	0.000481661	0.0159933	0.0138437	CXADR/JUP/PKP3/TRIM29/IGSF9/DSP/STXBP6/EMB	8
GO:0070851	MF	growth factor receptor binding	14/660	134/17697	0.000484644	0.0159933	0.0138437	FGF18/FGF2/VAV3/FAM83B/IL1RN/GATA3/CBLC/PDGFC/IL7/ERBB4/SRC/TGFA/IL1B/FLRT3	14
GO:0097493	MF	structural molecule activity conferring elasticity	4/660	11/17697	0.00051297	0.016192	0.0140157	FBN1/ELN/FBLN5/EMILIN3	4
GO:0030020	MF	extracellular matrix structural constituent conferring tensile strength	7/660	41/17697	0.0007234	0.0218829	0.0189417	COL8A1/COL7A1/COL16A1/COL4A6/COL17A1/COL6A2/COL27A1	7
GO:0022829	MF	wide pore channel activity	5/660	21/17697	0.00087929	0.0255346	0.0221026	GJC2/GJA5/GJB3/GJB4/GJB1	5
GO:0016712	MF	oxidoreductase activity, acting on paired donors, with incorporation or reduction of molecular oxygen, reduced flavin or flavoprotein as one donor, and incorporation of one atom of oxygen	6/660	32/17697	0.00104005	0.0271493	0.0235003	CYP1B1/CYP3A5/CYP2C18/CYP2S1/CYP2J2/CYP4B1	6
GO:0030548	MF	acetylcholine receptor regulator activity	4/660	13/17697	0.00104708	0.0271493	0.0235003	LYPD6/SLURP1/LYPD6B/LY6H	4
GO:0099602	MF	neurotransmitter receptor regulator activity	4/660	13/17697	0.00104708	0.0271493	0.0235003	LYPD6/SLURP1/LYPD6B/LY6H	4
GO:1901681	MF	sulfur compound binding	20/660	250/17697	0.00115231	0.0288476	0.0249703	FN1/CFH/FBN1/SERPINE2/CCL8/CXCL10/FGF2/APOE/FGFR2/GPNMB/RYR2/PTPRF/SMOC2/PTPRS/FGFBP1/LGR6/LRP1/ACADL/THBS2/THBS4	20
GO:0097110	MF	scaffold protein binding	8/660	59/17697	0.00148302	0.0347312	0.0300631	NLGN4Y/KRT15/LRP4/P2RY1/KRT5/DSP/SRC/CACNA1H	8
GO:0098631	MF	cell adhesion mediator activity	8/660	59/17697	0.00148302	0.0347312	0.0300631	CXADR/JUP/PKP3/TRIM29/IGSF9/DSP/STXBP6/EMB	8
GO:0020037	MF	heme binding	13/660	135/17697	0.0016213	0.0365301	0.0316202	CYP1B1/TPO/PTGIS/DUOX1/CYP3A5/CYP2C18/SRC/CYP7B1/CYP2S1/CYP26B1/CYP2J2/PTGS1/CYP4B1	13
GO:0017171	MF	serine hydrolase activity	16/660	186/17697	0.00166046	0.0365301	0.0316202	C1S/PRSS8/KLK11/ST14/PCSK2/TMPRSS4/KLK10/KLK8/PRSS3/PRSS16/DPP6/AADAC/CPVL/PRSS22/KLK5/ADAM8	16
GO:0004089	MF	carbonate dehydratase activity	4/660	15/17697	0.00188353	0.0402189	0.0348132	CA12/CA2/CA14/CA9	4
GO:0015267	MF	channel activity	30/660	456/17697	0.00197023	0.0408682	0.0353752	KCNK15/KCNJ12/KCNJ18/GJC2/TMEM38A/GJA5/CLCA2/ANO1/CLCA4/NCS1/RYR1/FXYD3/GJB3/RYR2/KCNK1/AQP3/CLDN4/GJB4/TRPV6/SLC24A5/TRPC6/KCNIP3/GJB1/SLC24A3/ANO9/BCL2/KCNK7/LRRC8E/PIEZO2/CACNA1H	30
GO:0022803	MF	passive transmembrane transporter activity	30/660	457/17697	0.00203632	0.0410658	0.0355463	KCNK15/KCNJ12/KCNJ18/GJC2/TMEM38A/GJA5/CLCA2/ANO1/CLCA4/NCS1/RYR1/FXYD3/GJB3/RYR2/KCNK1/AQP3/CLDN4/GJB4/TRPV6/SLC24A5/TRPC6/KCNIP3/GJB1/SLC24A3/ANO9/BCL2/KCNK7/LRRC8E/PIEZO2/CACNA1H	30
GO:0005229	MF	intracellular calcium activated chloride channel activity	4/660	16/17697	0.00243792	0.0442483	0.0383011	CLCA2/ANO1/CLCA4/ANO9	4
GO:0043395	MF	heparan sulfate proteoglycan binding	4/660	16/17697	0.00243792	0.0442483	0.0383011	CFH/APOE/PTPRS/LRP1	4
GO:0047498	MF	calcium-dependent phospholipase A2 activity	4/660	16/17697	0.00243792	0.0442483	0.0383011	PLA2G4F/PLA2G4D/PLA2G3/PLA2G4A	4
GO:0061778	MF	intracellular chloride channel activity	4/660	16/17697	0.00243792	0.0442483	0.0383011	CLCA2/ANO1/CLCA4/ANO9	4
GO:0008395	MF	steroid hydroxylase activity	6/660	38/17697	0.00262199	0.0464285	0.0401882	CYP1B1/CYP3A5/CYP2C18/CYP7B1/CYP2S1/CYP2J2	6
