# Supplementary material for: Construction of lncRNA-related ceRNA regulatory network in diabetic subdermal endothelial cells
Source: Bioengineered. 2021 Jun 14;12(1):2592–602. doi: 10.1080/21655979.2021.1936892 (PMC8806614; doi:10.1080/21655979.2021.1936892)
Supplement: Supplemental Material [file KBIE_A_1936892_SM5521.zip › Supplementary Table 3.xlsx]

## Sheet: Sheet1
ID	Description	GeneRatio	BgRatio	pvalue	p.adjust	qvalue	geneID	Count
hsa04550	Signaling pathways regulating pluripotency of stem cells	19/321	143/8073	3.4e-06	0.00092523	0.00075909	2247/2263/7473/11211/2261/1749/51384/54361/657/8324/3400/8313/3976/3670/5603/5013/7480/81029/7477	19
hsa05205	Proteoglycans in cancer	22/321	205/8073	1.99e-05	0.00188631	0.0015476	2335/2247/7042/10451/6385/7473/11211/51384/7124/54361/6382/960/8324/2065/5603/355/2066/7480/6714/81029/7477/6608	22
hsa05144	Malaria	10/321	50/8073	2.14e-05	0.00188631	0.0015476	7412/7042/7124/3606/6382/4035/7058/1379/3553/7060	10
hsa04061	Viral protein interaction with cytokine and cytokine receptor	14/321	100/8073	3.72e-05	0.00188631	0.0015476	57007/6355/3627/6387/53833/53832/10850/7124/3606/50604/9547/58985/6364/3587	14
hsa04060	Cytokine-cytokine receptor interaction	27/321	294/8073	3.95e-05	0.00188631	0.0015476	57007/6355/3627/7042/6387/8771/53833/55504/53832/10850/7124/3557/8784/3606/50604/657/9547/3976/3574/3953/58985/355/6364/5618/3553/132014/3587	27
hsa04916	Melanogenesis	14/321	101/8073	4.16e-05	0.00188631	0.0015476	7473/11211/7306/1638/7299/51384/54361/8324/7480/3815/810/81029/7477/51806	14
hsa05226	Gastric cancer	17/321	149/8073	8.22e-05	0.00319284	0.00261951	8817/2247/7042/2263/7473/11211/999/3728/51384/54361/8324/8313/7480/596/81029/7477/53358	17
hsa04151	PI3K-Akt signaling pathway	29/321	354/8073	0.000160902	0.00457036	0.00374968	2335/8817/4908/2247/2263/22798/2261/5522/3694/1288/2065/56034/3574/1902/7058/2066/57121/4602/23566/7039/3815/1292/596/4909/5618/285/3914/7060/1944	29
hsa00590	Arachidonic acid metabolism	10/321	63/8073	0.000168028	0.00457036	0.00374968	5740/255189/27306/283748/50487/247/1573/5742/873/5321	10
hsa05217	Basal cell carcinoma	10/321	63/8073	0.000168028	0.00457036	0.00374968	7473/11211/51384/54361/8324/8313/7480/81029/7477/6608	10
hsa04015	Rap1 signaling pathway	20/321	210/8073	0.000248648	0.00602398	0.00494228	8817/2247/10451/2263/999/2261/84552/5028/56034/1902/5603/57121/23566/6714/136/3815/810/285/51806/1944	20
hsa01521	EGFR tyrosine kinase inhibitor resistance	11/321	79/8073	0.000265764	0.00602398	0.00494228	2247/2263/3084/2261/2065/56034/6714/7039/596/9542/53358	11
hsa05418	Fluid shear stress and atherosclerosis	15/321	139/8073	0.000395422	0.00827346	0.00678782	7412/653689/445/6385/7124/657/6382/4688/5603/6714/810/596/119391/3553/51806	15
hsa04390	Hippo signaling pathway	16/321	157/8073	0.000487821	0.00947767	0.0077758	7042/7473/11211/999/51384/54361/5522/657/84552/8324/8313/7480/166824/81029/7477/84962	16
hsa04750	Inflammatory mediator regulation of TRP channels	12/321	100/8073	0.000575264	0.0104314	0.00855831	3357/2150/255189/283748/5603/6714/810/1573/3553/5580/5321/51806	12
hsa04512	ECM-receptor interaction	11/321	88/8073	0.000684657	0.0114875	0.00942474	2335/6385/22798/6382/960/3694/1288/7058/1292/3914/7060	11
hsa05224	Breast cancer	15/321	147/8073	0.00071797	0.0114875	0.00942474	8817/2247/7473/11211/51384/54361/4853/4854/8324/8313/7480/3815/81029/7477/53358	15
hsa04514	Cell adhesion molecules	15/321	149/8073	0.000826909	0.0124955	0.0102517	22829/7412/1462/6385/999/1001/1272/6382/4756/9076/5792/9073/1364/942/4684	15
hsa04014	Ras signaling pathway	20/321	232/8073	0.000901015	0.0128987	0.0105826	8817/51365/4908/2247/2263/2261/255189/56034/283748/50487/56924/7039/3815/810/4909/285/5321/51806/1944/53358	20
hsa05165	Human papillomavirus infection	25/321	331/8073	0.0014815	0.0201484	0.0165304	2335/8638/7473/22798/11211/51384/7124/54361/5522/4853/84552/4854/3694/1288/8324/8313/7058/355/92359/7480/1292/81029/7477/3914/7060	25
hsa05146	Amoebiasis	11/321	102/8073	0.00232656	0.0301345	0.0247233	2335/7042/909/22798/7124/2769/913/1288/338382/3553/3914	11
hsa04974	Protein digestion and absorption	11/321	103/8073	0.00251472	0.0310911	0.0255082	1295/2006/1294/1307/117247/1288/1308/5646/23428/1292/85301	11
hsa00350	Tyrosine metabolism	6/321	36/8073	0.00267643	0.0312772	0.0256608	7173/7306/1638/7299/222/314	6
hsa05225	Hepatocellular carcinoma	15/321	168/8073	0.00275975	0.0312772	0.0256608	653689/7042/7473/11211/51384/54361/8324/8313/6604/7480/7039/119391/81029/7477/53358	15
hsa05143	African trypanosomiasis	6/321	37/8073	0.00308974	0.0321611	0.026386	7412/2150/7124/3606/355/3553	6
hsa04010	MAPK signaling pathway	22/321	294/8073	0.00315477	0.0321611	0.026386	8817/4908/2247/7042/2263/2261/7124/255189/2065/56034/283748/5603/355/2066/7039/3815/4909/3553/285/8912/5321/1944	22
hsa04915	Estrogen signaling pathway	13/321	138/8073	0.00327013	0.0321611	0.026386	3880/3866/3858/3881/3861/6714/7039/810/596/2550/5580/51806/53358	13
hsa00980	Metabolism of xenobiotics by cytochrome P450	9/321	77/8073	0.0033107	0.0321611	0.026386	1545/653689/54578/222/27306/1577/29785/119391/873	9
hsa00910	Nitrogen metabolism	4/321	17/8073	0.0038704	0.0363017	0.0297831	771/760/23632/768	4
hsa05204	Chemical carcinogenesis	9/321	82/8073	0.00505899	0.0449687	0.0368938	1545/653689/54578/222/27306/1577/1562/119391/873	9
hsa00591	Linoleic acid metabolism	5/321	29/8073	0.00520901	0.0449687	0.0368938	255189/283748/50487/1573/5321	5
hsa05152	Tuberculosis	15/321	180/8073	0.00529043	0.0449687	0.0368938	7042/4046/7124/3606/5603/7421/6714/810/1379/596/64127/3553/1051/3587/51806	15
hsa04360	Axon guidance	15/321	181/8073	0.0055665	0.0458814	0.0376426	56920/6387/2049/10512/54361/84552/4756/2051/7225/1949/56924/6714/81029/6608/1944	15
