# Supplementary material for: Construction of lncRNA-related ceRNA regulatory network in diabetic subdermal endothelial cells
Source: Bioengineered. 2021 Jun 14;12(1):2592–602. doi: 10.1080/21655979.2021.1936892 (PMC8806614; doi:10.1080/21655979.2021.1936892)
Supplement: Supplemental Material [file KBIE_A_1936892_SM5521.zip › Supplementary Table 4.xlsx]

## Sheet: Sheet1
ID	ONTOLOGY	Description	GeneRatio	BgRatio	pvalue	p.adjust	qvalue	geneID	Count
GO:0043062	BP	extracellular structure organization	11/56	422/18670	4.12292e-08	5.19327e-05	3.52173e-05	FBLN5/FN1/SOX9/GPM6B/TGFBI/VCAN/ELN/FBN1/COL4A6/COL7A1/SDC1	11
GO:0032956	BP	regulation of actin cytoskeleton organization	10/56	343/18670	6.46404e-08	5.19327e-05	3.52173e-05	VANGL2/GPM6B/DBN1/RND3/NTF3/CXCL12/LPAR1/PRKCD/ELN/NOTCH2	10
GO:0045165	BP	cell fate commitment	9/56	270/18670	1.01312e-07	5.19327e-05	3.52173e-05	ISL1/SOX9/BCL2/CEBPB/ERBB4/SOX6/BCL11B/ESRP1/NOTCH2	9
GO:0030198	BP	extracellular matrix organization	10/56	368/18670	1.2456e-07	5.19327e-05	3.52173e-05	FBLN5/FN1/SOX9/GPM6B/TGFBI/VCAN/ELN/FBN1/COL4A6/COL7A1	10
GO:0031099	BP	regeneration	8/56	198/18670	1.27599e-07	5.19327e-05	3.52173e-05	ISL1/BCL2/KLF5/CEBPB/ERBB4/CXCL12/PTPRF/CLDN1	8
GO:0032970	BP	regulation of actin filament-based process	10/56	388/18670	2.03378e-07	6.8979e-05	4.67769e-05	VANGL2/GPM6B/DBN1/RND3/NTF3/CXCL12/LPAR1/PRKCD/ELN/NOTCH2	10
GO:0001503	BP	ossification	9/56	398/18670	2.5951e-06	0.000754432	0.000511605	TOB1/SOX9/IGFBP5/BCL2/CEBPB/GPM6B/VCAN/ASPN/ID4	9
GO:0060537	BP	muscle tissue development	9/56	408/18670	3.17816e-06	0.000808445	0.000548233	ISL1/SOX9/IGFBP5/BCL2/KLF5/ERBB4/SOX6/CXADR/ELN	9
GO:0048732	BP	gland development	9/56	434/18670	5.24922e-06	0.00112475	0.00076273	ISL1/SOX9/IGFBP5/BCL2/CEBPB/ERBB4/BCL11B/CLDN1/ID4	9
GO:0014031	BP	mesenchymal cell development	5/56	85/18670	5.52703e-06	0.00112475	0.00076273	ISL1/FN1/SOX9/BCL2/ERBB4	5
GO:0007517	BP	muscle organ development	8/56	410/18670	2.85324e-05	0.00485389	0.00329158	ISL1/VANGL2/PAX3/BCL2/KLF5/ERBB4/SOX6/ELN	8
GO:0022612	BP	gland morphogenesis	5/56	120/18670	2.96546e-05	0.00485389	0.00329158	SOX9/IGFBP5/BCL2/CEBPB/ID4	5
GO:0030278	BP	regulation of ossification	6/56	203/18670	3.16891e-05	0.00485389	0.00329158	TOB1/SOX9/IGFBP5/BCL2/CEBPB/GPM6B	6
GO:0002062	BP	chondrocyte differentiation	5/56	123/18670	3.33929e-05	0.00485389	0.00329158	SOX9/TRPS1/SOX6/TGFBI/COL7A1	5
GO:0045670	BP	regulation of osteoclast differentiation	4/56	64/18670	4.03423e-05	0.0054731	0.00371149	CEBPB/CA2/FBN1/NOTCH2	4
GO:0001655	BP	urogenital system development	7/56	330/18670	5.5782e-05	0.00687653	0.0046632	VANGL2/SOX9/BCL2/CA2/FBN1/SDC1/ID4	7
GO:0061515	BP	myeloid cell development	4/56	70/18670	5.74452e-05	0.00687653	0.0046632	SOX6/FBN1/NOTCH2/ZNF385A	4
GO:0008544	BP	epidermis development	8/56	464/18670	6.83356e-05	0.00738287	0.00500656	VANGL2/SOX9/IGFBP5/BCL2/BCL11B/ESRP1/COL7A1/DSC3	8
GO:0010721	BP	negative regulation of cell development	7/56	344/18670	7.24313e-05	0.00738287	0.00500656	ISL1/SOX9/BCL2/ERBB4/LPAR1/FBN1/ID4	7
GO:0007409	BP	axonogenesis	8/56	468/18670	7.25589e-05	0.00738287	0.00500656	ISL1/VANGL2/FN1/BCL2/DBN1/CXCL12/BCL11B/NCAM1	8
GO:0085029	BP	extracellular matrix assembly	3/56	28/18670	7.93978e-05	0.00769402	0.00521757	FBLN5/SOX9/GPM6B	3
GO:0014032	BP	neural crest cell development	4/56	81/18670	0.000101718	0.00917862	0.00622432	ISL1/FN1/SOX9/ERBB4	4
GO:0030279	BP	negative regulation of ossification	4/56	82/18670	0.000106697	0.00917862	0.00622432	TOB1/SOX9/IGFBP5/BCL2	4
GO:1902230	BP	negative regulation of intrinsic apoptotic signaling pathway in response to DNA damage	3/56	31/18670	0.000108249	0.00917862	0.00622432	BCL2/CXCL12/ZNF385A	3
GO:0048863	BP	stem cell differentiation	6/56	257/18670	0.000117092	0.00918464	0.0062284	ISL1/FN1/SOX9/MYB/ERBB4/SOX6	6
GO:0048864	BP	stem cell development	4/56	85/18670	0.000122697	0.00918464	0.0062284	ISL1/FN1/SOX9/ERBB4	4
GO:0001942	BP	hair follicle development	4/56	86/18670	0.000128396	0.00918464	0.0062284	VANGL2/SOX9/IGFBP5/BCL2	4
GO:0009791	BP	post-embryonic development	4/56	88/18670	0.000140368	0.00918464	0.0062284	BCL2/SOX6/BCL11B/FBN1	4
GO:0022404	BP	molting cycle process	4/56	88/18670	0.000140368	0.00918464	0.0062284	VANGL2/SOX9/IGFBP5/BCL2	4
GO:0022405	BP	hair cycle process	4/56	88/18670	0.000140368	0.00918464	0.0062284	VANGL2/SOX9/IGFBP5/BCL2	4
GO:0098773	BP	skin epidermis development	4/56	88/18670	0.000140368	0.00918464	0.0062284	VANGL2/SOX9/IGFBP5/BCL2	4
GO:0042692	BP	muscle cell differentiation	7/56	385/18670	0.000145895	0.00918464	0.0062284	SOX9/IGFBP5/BCL2/KLF5/SOX6/CXADR/SDC1	7
GO:0014033	BP	neural crest cell differentiation	4/56	90/18670	0.000153127	0.00918464	0.0062284	ISL1/FN1/SOX9/ERBB4	4
GO:0098751	BP	bone cell development	3/56	35/18670	0.000156283	0.00918464	0.0062284	FBN1/NOTCH2/ZNF385A	3
GO:0014706	BP	striated muscle tissue development	7/56	390/18670	0.000157967	0.00918464	0.0062284	ISL1/BCL2/KLF5/ERBB4/SOX6/CXADR/ELN	7
GO:0061448	BP	connective tissue development	6/56	273/18670	0.000162725	0.0091985	0.00623781	SOX9/TRPS1/SOX6/TGFBI/COL7A1/ID4	6
GO:0001822	BP	kidney development	6/56	278/18670	0.000179555	0.00939901	0.00637378	VANGL2/SOX9/BCL2/CA2/FBN1/SDC1	6
GO:0070167	BP	regulation of biomineral tissue development	4/56	94/18670	0.000181134	0.00939901	0.00637378	SOX9/CEBPB/GPM6B/ASPN	4
GO:0007015	BP	actin filament organization	7/56	400/18670	0.000184548	0.00939901	0.00637378	BCL2/DBN1/RND3/CXCL12/LPAR1/PRKCD/ELN	7
GO:1905314	BP	semi-lunar valve development	3/56	37/18670	0.000184747	0.00939901	0.00637378	SOX9/ELN/NOTCH2	3
GO:0030316	BP	osteoclast differentiation	4/56	97/18670	0.000204437	0.00990548	0.00671723	CEBPB/CA2/FBN1/NOTCH2	4
GO:0048709	BP	oligodendrocyte differentiation	4/56	97/18670	0.000204437	0.00990548	0.00671723	SOX9/SOX6/LPAR1/ID4	4
GO:1902229	BP	regulation of intrinsic apoptotic signaling pathway in response to DNA damage	3/56	39/18670	0.000216377	0.0101235	0.00686505	BCL2/CXCL12/ZNF385A	3
GO:0001708	BP	cell fate specification	4/56	99/18670	0.000221127	0.0101235	0.00686505	ISL1/SOX9/SOX6/ESRP1	4
GO:0048639	BP	positive regulation of developmental growth	5/56	184/18670	0.00022386	0.0101235	0.00686505	FN1/BCL2/DBN1/ERBB4/CXCL12	5
GO:0051146	BP	striated muscle cell differentiation	6/56	293/18670	0.000238449	0.0103244	0.00700128	IGFBP5/BCL2/KLF5/SOX6/CXADR/SDC1	6
GO:0072001	BP	renal system development	6/56	293/18670	0.000238449	0.0103244	0.00700128	VANGL2/SOX9/BCL2/CA2/FBN1/SDC1	6
GO:0043588	BP	skin development	7/56	419/18670	0.00024502	0.0103878	0.00704433	VANGL2/SOX9/IGFBP5/BCL2/BCL11B/CLDN1/DSC3	7
GO:0045773	BP	positive regulation of axon extension	3/56	43/18670	0.000289716	0.0120321	0.00815936	FN1/DBN1/CXCL12	3
GO:0050673	BP	epithelial cell proliferation	7/56	434/18670	0.000303296	0.0123442	0.00837098	ISL1/SOX9/IGFBP5/CEBPB/CXCL12/BCL11B/NOTCH2	7
GO:0042303	BP	molting cycle	4/56	112/18670	0.00035446	0.0138716	0.00940681	VANGL2/SOX9/IGFBP5/BCL2	4
GO:0042633	BP	hair cycle	4/56	112/18670	0.00035446	0.0138716	0.00940681	VANGL2/SOX9/IGFBP5/BCL2	4
GO:0014911	BP	positive regulation of smooth muscle cell migration	3/56	47/18670	0.000377444	0.0144924	0.00982778	IGFBP5/BCL2/LPAR1	3
GO:0002064	BP	epithelial cell development	5/56	207/18670	0.000385243	0.0145179	0.00984509	SOX9/KLF5/BCL11B/CLDN1/SDC1	5
GO:0051216	BP	cartilage development	5/56	209/18670	0.000402575	0.0148953	0.010101	SOX9/TRPS1/SOX6/TGFBI/COL7A1	5
GO:0043523	BP	regulation of neuron apoptotic process	5/56	210/18670	0.00041146	0.0149391	0.0101307	ISL1/BCL2/CEBPB/MYB/NTF3	5
GO:0002761	BP	regulation of myeloid leukocyte differentiation	4/56	117/18670	0.000418443	0.0149391	0.0101307	CEBPB/CA2/FBN1/NOTCH2	4
GO:0033059	BP	cellular pigmentation	3/56	50/18670	0.000453343	0.0155259	0.0105286	BCL2/RAB27B/RAB38	3
GO:2001204	BP	regulation of osteoclast development	2/56	11/18670	0.000477649	0.0155259	0.0105286	FBN1/NOTCH2	2
GO:0008406	BP	gonad development	5/56	217/18670	0.000477871	0.0155259	0.0105286	SOX9/BCL2/CEBPB/TFAP2C/SDC1	5
GO:0060348	BP	bone development	5/56	217/18670	0.000477871	0.0155259	0.0105286	SOX9/FBN1/COL7A1/NOTCH2/ZNF385A	5
GO:0031103	BP	axon regeneration	3/56	51/18670	0.000480656	0.0155259	0.0105286	ISL1/BCL2/PTPRF	3
GO:0051452	BP	intracellular pH reduction	3/56	51/18670	0.000480656	0.0155259	0.0105286	BCL2/CA2/RAB38	3
GO:0048762	BP	mesenchymal cell differentiation	5/56	219/18670	0.00049825	0.0156943	0.0106428	ISL1/FN1/SOX9/BCL2/ERBB4	5
GO:0003179	BP	heart valve morphogenesis	3/56	52/18670	0.000509003	0.0156943	0.0106428	SOX9/ELN/NOTCH2	3
GO:0032330	BP	regulation of chondrocyte differentiation	3/56	52/18670	0.000509003	0.0156943	0.0106428	SOX9/TRPS1/SOX6	3
GO:0045851	BP	pH reduction	3/56	53/18670	0.0005384	0.0161893	0.0109785	BCL2/CA2/RAB38	3
GO:0045137	BP	development of primary sexual characteristics	5/56	223/18670	0.000540969	0.0161893	0.0109785	SOX9/BCL2/CEBPB/TFAP2C/SDC1	5
GO:0001649	BP	osteoblast differentiation	5/56	225/18670	0.000563335	0.0166143	0.0112667	TOB1/IGFBP5/CEBPB/VCAN/ID4	5
GO:0016049	BP	cell growth	7/56	484/18670	0.000582727	0.0169407	0.011488	FBLN5/FN1/SOX9/IGFBP5/BCL2/DBN1/CXCL12	7
GO:0000302	BP	response to reactive oxygen species	5/56	232/18670	0.00064713	0.0183371	0.012435	FBLN5/BCL2/MYB/PRKCD/SDC1	5
GO:0042476	BP	odontogenesis	4/56	132/18670	0.000659666	0.0183371	0.012435	CA2/BCL11B/ASPN/SDC1	4
GO:0045598	BP	regulation of fat cell differentiation	4/56	132/18670	0.000659666	0.0183371	0.012435	KLF5/CEBPB/ZNF385A/ID4	4
GO:0001755	BP	neural crest cell migration	3/56	57/18670	0.000666803	0.0183371	0.012435	ISL1/FN1/ERBB4	3
GO:0060560	BP	developmental growth involved in morphogenesis	5/56	235/18670	0.000685771	0.0186073	0.0126182	VANGL2/FN1/SOX9/DBN1/CXCL12	5
GO:0031102	BP	neuron projection regeneration	3/56	59/18670	0.000737709	0.0192648	0.0130641	ISL1/BCL2/PTPRF	3
GO:0051402	BP	neuron apoptotic process	5/56	239/18670	0.000739954	0.0192648	0.0130641	ISL1/BCL2/CEBPB/MYB/NTF3	5
GO:0018108	BP	peptidyl-tyrosine phosphorylation	6/56	363/18670	0.000741674	0.0192648	0.0130641	ISL1/WEE1/ERBB4/NTF3/PRKCD/ENPP2	6
GO:0018212	BP	peptidyl-tyrosine modification	6/56	366/18670	0.000774141	0.0192648	0.0130641	ISL1/WEE1/ERBB4/NTF3/PRKCD/ENPP2	6
GO:0008584	BP	male gonad development	4/56	138/18670	0.000779192	0.0192648	0.0130641	SOX9/BCL2/TFAP2C/SDC1	4
GO:0021781	BP	glial cell fate commitment	2/56	14/18670	0.000785739	0.0192648	0.0130641	SOX9/SOX6	2
GO:0050930	BP	induction of positive chemotaxis	2/56	14/18670	0.000785739	0.0192648	0.0130641	NTF3/CXCL12	2
GO:0060009	BP	Sertoli cell development	2/56	14/18670	0.000785739	0.0192648	0.0130641	SOX9/SDC1	2
GO:0046546	BP	development of primary male sexual characteristics	4/56	139/18670	0.000800504	0.0193932	0.0131511	SOX9/BCL2/TFAP2C/SDC1	4
GO:0003170	BP	heart valve development	3/56	61/18670	0.000813247	0.0194701	0.0132033	SOX9/ELN/NOTCH2	3
GO:0071560	BP	cellular response to transforming growth factor beta stimulus	5/56	249/18670	0.000889423	0.0205429	0.0139308	SOX9/SOX6/ASPN/CLDN1/FBN1	5
GO:0030879	BP	mammary gland development	4/56	143/18670	0.000889884	0.0205429	0.0139308	SOX9/IGFBP5/CEBPB/ERBB4	4
GO:0034394	BP	protein localization to cell surface	3/56	63/18670	0.000893534	0.0205429	0.0139308	FBLN5/GPM6B/ERBB4	3
GO:0048569	BP	post-embryonic animal organ development	2/56	15/18670	0.000904877	0.0205429	0.0139308	BCL11B/FBN1	2
GO:0021537	BP	telencephalon development	5/56	251/18670	0.000921835	0.0205429	0.0139308	ERBB4/CXCL12/LPAR1/BCL11B/ID4	5
GO:0045600	BP	positive regulation of fat cell differentiation	3/56	64/18670	0.000935494	0.0205429	0.0139308	KLF5/CEBPB/ZNF385A	3
GO:0030900	BP	forebrain development	6/56	381/18670	0.000953349	0.0205429	0.0139308	ISL1/ERBB4/CXCL12/LPAR1/BCL11B/ID4	6
GO:2000027	BP	regulation of animal organ morphogenesis	5/56	253/18670	0.000955119	0.0205429	0.0139308	ISL1/VANGL2/SOX9/BCL2/ASPN	5
GO:0042542	BP	response to hydrogen peroxide	4/56	146/18670	0.000961382	0.0205429	0.0139308	BCL2/MYB/PRKCD/SDC1	4
GO:0051384	BP	response to glucocorticoid	4/56	146/18670	0.000961382	0.0205429	0.0139308	ISL1/BCL2/CLDN1/SDC1	4
GO:0048663	BP	neuron fate commitment	3/56	65/18670	0.000978685	0.0205429	0.0139308	ISL1/BCL11B/ESRP1	3
GO:0043524	BP	negative regulation of neuron apoptotic process	4/56	147/18670	0.000986088	0.0205429	0.0139308	ISL1/BCL2/CEBPB/NTF3	4
GO:0071559	BP	response to transforming growth factor beta	5/56	255/18670	0.000989291	0.0205429	0.0139308	SOX9/SOX6/ASPN/CLDN1/FBN1	5
GO:0050730	BP	regulation of peptidyl-tyrosine phosphorylation	5/56	256/18670	0.00100671	0.0206936	0.014033	ISL1/ERBB4/NTF3/PRKCD/ENPP2	5
GO:0060413	BP	atrial septum morphogenesis	2/56	16/18670	0.00103216	0.0207964	0.0141027	ISL1/NOTCH2	2
GO:1902166	BP	negative regulation of intrinsic apoptotic signaling pathway in response to DNA damage by p53 class mediator	2/56	16/18670	0.00103216	0.0207964	0.0141027	BCL2/ZNF385A	2
GO:0003007	BP	heart morphogenesis	5/56	259/18670	0.00106036	0.0211552	0.014346	ISL1/VANGL2/SOX9/ELN/NOTCH2	5
GO:0110053	BP	regulation of actin filament organization	5/56	261/18670	0.00109728	0.0216793	0.0147015	DBN1/CXCL12/LPAR1/PRKCD/ELN	5
GO:0060644	BP	mammary gland epithelial cell differentiation	2/56	17/18670	0.00116753	0.0224143	0.0151999	CEBPB/ERBB4	2
GO:0061323	BP	cell proliferation involved in heart morphogenesis	2/56	17/18670	0.00116753	0.0224143	0.0151999	ISL1/SOX9	2
GO:2000136	BP	regulation of cell proliferation involved in heart morphogenesis	2/56	17/18670	0.00116753	0.0224143	0.0151999	ISL1/SOX9	2
GO:1901861	BP	regulation of muscle tissue development	4/56	155/18670	0.00120008	0.022824	0.0154777	IGFBP5/BCL2/ERBB4/SOX6	4
GO:0007548	BP	sex differentiation	5/56	270/18670	0.00127539	0.0237306	0.0160925	SOX9/BCL2/CEBPB/TFAP2C/SDC1	5
GO:0045927	BP	positive regulation of growth	5/56	270/18670	0.00127539	0.0237306	0.0160925	FN1/BCL2/DBN1/ERBB4/CXCL12	5
GO:0036035	BP	osteoclast development	2/56	18/18670	0.00131094	0.0237306	0.0160925	FBN1/NOTCH2	2
GO:1902165	BP	regulation of intrinsic apoptotic signaling pathway in response to DNA damage by p53 class mediator	2/56	18/18670	0.00131094	0.0237306	0.0160925	BCL2/ZNF385A	2
GO:0061035	BP	regulation of cartilage development	3/56	72/18670	0.00131662	0.0237306	0.0160925	SOX9/TRPS1/SOX6	3
GO:1902105	BP	regulation of leukocyte differentiation	5/56	272/18670	0.00131772	0.0237306	0.0160925	CEBPB/MYB/CA2/FBN1/NOTCH2	5
GO:0046661	BP	male sex differentiation	4/56	160/18670	0.00134925	0.0240853	0.016333	SOX9/BCL2/TFAP2C/SDC1	4
GO:0031100	BP	animal organ regeneration	3/56	73/18670	0.00137014	0.0242456	0.0164417	CEBPB/CXCL12/CLDN1	3
GO:0007411	BP	axon guidance	5/56	276/18670	0.00140548	0.0245659	0.0166589	ISL1/VANGL2/CXCL12/BCL11B/NCAM1	5
GO:0031960	BP	response to corticosteroid	4/56	162/18670	0.00141239	0.0245659	0.0166589	ISL1/BCL2/CLDN1/SDC1	4
GO:0097485	BP	neuron projection guidance	5/56	277/18670	0.00142808	0.0246056	0.0166859	ISL1/VANGL2/CXCL12/BCL11B/NCAM1	5
GO:0031214	BP	biomineral tissue development	4/56	163/18670	0.00144472	0.0246056	0.0166859	SOX9/CEBPB/GPM6B/ASPN	4
GO:0060485	BP	mesenchyme development	5/56	278/18670	0.00145094	0.0246056	0.0166859	ISL1/FN1/SOX9/BCL2/ERBB4	5
GO:0007422	BP	peripheral nervous system development	3/56	75/18670	0.00148126	0.0247472	0.0167819	ISL1/NTF3/CLDN1	3
GO:0001558	BP	regulation of cell growth	6/56	416/18670	0.00149578	0.0247472	0.0167819	FBLN5/FN1/IGFBP5/BCL2/DBN1/CXCL12	6
GO:0030099	BP	myeloid cell differentiation	6/56	416/18670	0.00149578	0.0247472	0.0167819	CEBPB/SOX6/CA2/FBN1/NOTCH2/ZNF385A	6
GO:0060411	BP	cardiac septum morphogenesis	3/56	76/18670	0.00153887	0.0252548	0.0171261	ISL1/VANGL2/NOTCH2	3
GO:0048678	BP	response to axon injury	3/56	77/18670	0.00159787	0.0260134	0.0176405	ISL1/BCL2/PTPRF	3
GO:0060008	BP	Sertoli cell differentiation	2/56	20/18670	0.00162172	0.026192	0.0177617	SOX9/SDC1	2
GO:0030307	BP	positive regulation of cell growth	4/56	169/18670	0.00164965	0.0262269	0.0177853	FN1/BCL2/DBN1/CXCL12	4
GO:0051100	BP	negative regulation of binding	4/56	169/18670	0.00164965	0.0262269	0.0177853	ISL1/PTPRF/PRKCD/ID4	4
GO:0021675	BP	nerve development	3/56	79/18670	0.00172009	0.0267804	0.0181607	ISL1/NTF3/LPAR1	3
GO:0097193	BP	intrinsic apoptotic signaling pathway	5/56	289/18670	0.00172069	0.0267804	0.0181607	BCL2/CEBPB/CXCL12/PRKCD/ZNF385A	5
GO:0034330	BP	cell junction organization	5/56	290/18670	0.00174692	0.0267804	0.0181607	FN1/BCL2/GPM6B/CXADR/CLDN1	5
GO:0042063	BP	gliogenesis	5/56	290/18670	0.00174692	0.0267804	0.0181607	SOX9/MYB/SOX6/LPAR1/ID4	5
GO:0003283	BP	atrial septum development	2/56	21/18670	0.00178898	0.0267804	0.0181607	ISL1/NOTCH2	2
GO:0032332	BP	positive regulation of chondrocyte differentiation	2/56	21/18670	0.00178898	0.0267804	0.0181607	SOX9/SOX6	2
GO:2000738	BP	positive regulation of stem cell differentiation	2/56	21/18670	0.00178898	0.0267804	0.0181607	SOX9/SOX6	2
GO:0048608	BP	reproductive structure development	6/56	431/18670	0.00178975	0.0267804	0.0181607	SOX9/BCL2/CEBPB/TFAP2C/SDC1/ID4	6
GO:0048708	BP	astrocyte differentiation	3/56	81/18670	0.00184801	0.0271354	0.0184014	SOX9/SOX6/ID4	3
GO:2001021	BP	negative regulation of response to DNA damage stimulus	3/56	81/18670	0.00184801	0.0271354	0.0184014	BCL2/CXCL12/ZNF385A	3
GO:0061458	BP	reproductive system development	6/56	434/18670	0.00185347	0.0271354	0.0184014	SOX9/BCL2/CEBPB/TFAP2C/SDC1/ID4	6
GO:0050768	BP	negative regulation of neurogenesis	5/56	295/18670	0.00188251	0.0273636	0.0185561	ISL1/SOX9/ERBB4/LPAR1/ID4	5
GO:0033622	BP	integrin activation	2/56	22/18670	0.0019641	0.0279506	0.0189542	FN1/CXCL12	2
GO:0043496	BP	regulation of protein homodimerization activity	2/56	22/18670	0.0019641	0.0279506	0.0189542	ISL1/BCL2	2
GO:0140112	BP	extracellular vesicle biogenesis	2/56	22/18670	0.0019641	0.0279506	0.0189542	SDC1/ARRDC4	2
GO:0008064	BP	regulation of actin polymerization or depolymerization	4/56	179/18670	0.00203484	0.0283601	0.0192319	DBN1/CXCL12/PRKCD/ELN	4
GO:0014910	BP	regulation of smooth muscle cell migration	3/56	84/18670	0.00205078	0.0283601	0.0192319	IGFBP5/BCL2/LPAR1	3
GO:0045445	BP	myoblast differentiation	3/56	84/18670	0.00205078	0.0283601	0.0192319	ISL1/SOX9/SDC1	3
GO:0051453	BP	regulation of intracellular pH	3/56	84/18670	0.00205078	0.0283601	0.0192319	BCL2/CA2/RAB38	3
GO:0030832	BP	regulation of actin filament length	4/56	180/18670	0.00207649	0.0283601	0.0192319	DBN1/CXCL12/PRKCD/ELN	4
GO:0071346	BP	cellular response to interferon-gamma	4/56	180/18670	0.00207649	0.0283601	0.0192319	CCL20/PRKCD/CLDN1/NCAM1	4
GO:0050772	BP	positive regulation of axonogenesis	3/56	85/18670	0.00212132	0.0287447	0.0194927	FN1/DBN1/CXCL12	3
GO:0060326	BP	cell chemotaxis	5/56	304/18670	0.00214581	0.0287447	0.0194927	CCL20/CXCL12/LPAR1/PRKCD/CXADR	5
GO:1902254	BP	negative regulation of intrinsic apoptotic signaling pathway by p53 class mediator	2/56	23/18670	0.00214702	0.0287447	0.0194927	BCL2/ZNF385A	2
GO:0007265	BP	Ras protein signal transduction	6/56	448/18670	0.002174	0.0289156	0.0196086	VANGL2/RND3/LPAR1/NOTCH2/RAB27B/RAB38	6
GO:0021953	BP	central nervous system neuron differentiation	4/56	183/18670	0.00220498	0.0291373	0.019759	ISL1/ERBB4/BCL11B/ID4	4
GO:0014068	BP	positive regulation of phosphatidylinositol 3-kinase signaling	3/56	87/18670	0.00226689	0.0297621	0.0201826	SOX9/ERBB4/NTF3	3
GO:0090103	BP	cochlea morphogenesis	2/56	24/18670	0.00233771	0.0303009	0.020548	VANGL2/SOX9	2
GO:1903010	BP	regulation of bone development	2/56	24/18670	0.00233771	0.0303009	0.020548	FBN1/NOTCH2	2
GO:1901214	BP	regulation of neuron death	5/56	313/18670	0.00243512	0.0313638	0.0212688	ISL1/BCL2/CEBPB/MYB/NTF3	5
GO:0001656	BP	metanephros development	3/56	90/18670	0.00249664	0.0314694	0.0213404	SOX9/BCL2/FBN1	3
GO:0030641	BP	regulation of cellular pH	3/56	90/18670	0.00249664	0.0314694	0.0213404	BCL2/CA2/RAB38	3
GO:0051961	BP	negative regulation of nervous system development	5/56	315/18670	0.00250309	0.0314694	0.0213404	ISL1/SOX9/ERBB4/LPAR1/ID4	5
GO:0031069	BP	hair follicle morphogenesis	2/56	25/18670	0.00253611	0.0314694	0.0213404	IGFBP5/BCL2	2
GO:0050927	BP	positive regulation of positive chemotaxis	2/56	25/18670	0.00253611	0.0314694	0.0213404	NTF3/CXCL12	2
GO:1904385	BP	cellular response to angiotensin	2/56	25/18670	0.00253611	0.0314694	0.0213404	CA2/PRKCD	2
GO:0070371	BP	ERK1 and ERK2 cascade	5/56	317/18670	0.00257243	0.031583	0.0214175	FN1/SOX9/ERBB4/CCL20/NOTCH2	5
GO:0014909	BP	smooth muscle cell migration	3/56	91/18670	0.00257631	0.031583	0.0214175	IGFBP5/BCL2/LPAR1	3
GO:0050731	BP	positive regulation of peptidyl-tyrosine phosphorylation	4/56	192/18670	0.0026233	0.0319666	0.0216776	ISL1/ERBB4/NTF3/ENPP2	4
GO:0048753	BP	pigment granule organization	2/56	26/18670	0.00274218	0.0328255	0.0222601	BCL2/RAB38	2
GO:0050926	BP	regulation of positive chemotaxis	2/56	26/18670	0.00274218	0.0328255	0.0222601	NTF3/CXCL12	2
GO:0060740	BP	prostate gland epithelium morphogenesis	2/56	26/18670	0.00274218	0.0328255	0.0222601	SOX9/ID4	2
GO:0060993	BP	kidney morphogenesis	3/56	94/18670	0.00282469	0.0336154	0.0227957	VANGL2/SOX9/BCL2	3
GO:0016050	BP	vesicle organization	5/56	325/18670	0.00286385	0.0338627	0.0229634	BCL2/COL7A1/SDC1/ZNF385A/RAB38	5
GO:0050769	BP	positive regulation of neurogenesis	6/56	474/18670	0.00287874	0.0338627	0.0229634	FN1/BCL2/MYB/DBN1/CXCL12/LPAR1	6
GO:0044070	BP	regulation of anion transport	3/56	95/18670	0.00291064	0.0340412	0.0230844	CEBPB/CA2/PRKCD	3
GO:0046677	BP	response to antibiotic	5/56	327/18670	0.0029403	0.0341915	0.0231864	BCL2/MYB/PRKCD/CLDN1/SDC1	5
GO:0034341	BP	response to interferon-gamma	4/56	199/18670	0.00298419	0.0344708	0.0233758	CCL20/PRKCD/CLDN1/NCAM1	4
GO:0030516	BP	regulation of axon extension	3/56	96/18670	0.0029982	0.0344708	0.0233758	FN1/DBN1/CXCL12	3
GO:0001657	BP	ureteric bud development	3/56	97/18670	0.00308736	0.0345425	0.0234244	SOX9/BCL2/SDC1	3
GO:0007044	BP	cell-substrate junction assembly	3/56	97/18670	0.00308736	0.0345425	0.0234244	FN1/BCL2/GPM6B	3
GO:0003180	BP	aortic valve morphogenesis	2/56	28/18670	0.00317714	0.0345425	0.0234244	SOX9/ELN	2
GO:0060512	BP	prostate gland morphogenesis	2/56	28/18670	0.00317714	0.0345425	0.0234244	SOX9/ID4	2
GO:1990776	BP	response to angiotensin	2/56	28/18670	0.00317714	0.0345425	0.0234244	CA2/PRKCD	2
GO:0006885	BP	regulation of pH	3/56	98/18670	0.00317814	0.0345425	0.0234244	BCL2/CA2/RAB38	3
GO:0043473	BP	pigmentation	3/56	98/18670	0.00317814	0.0345425	0.0234244	BCL2/RAB27B/RAB38	3
GO:0072163	BP	mesonephric epithelium development	3/56	98/18670	0.00317814	0.0345425	0.0234244	SOX9/BCL2/SDC1	3
GO:0072164	BP	mesonephric tubule development	3/56	98/18670	0.00317814	0.0345425	0.0234244	SOX9/BCL2/SDC1	3
GO:2001243	BP	negative regulation of intrinsic apoptotic signaling pathway	3/56	98/18670	0.00317814	0.0345425	0.0234244	BCL2/CXCL12/ZNF385A	3
GO:0022604	BP	regulation of cell morphogenesis	6/56	484/18670	0.00319115	0.0345425	0.0234244	FN1/DBN1/RND3/CXCL12/LPAR1/ENPP2	6
GO:0048871	BP	multicellular organismal homeostasis	6/56	485/18670	0.00322374	0.0347106	0.0235384	SOX9/BCL2/CEBPB/CA2/CXADR/CLDN1	6
GO:0002573	BP	myeloid leukocyte differentiation	4/56	204/18670	0.00326187	0.0347535	0.0235675	CEBPB/CA2/FBN1/NOTCH2	4
GO:0035265	BP	organ growth	4/56	204/18670	0.00326187	0.0347535	0.0235675	SOX9/BCL2/ERBB4/COL7A1	4
GO:0010669	BP	epithelial structure maintenance	2/56	29/18670	0.00340594	0.0357272	0.0242278	SOX9/CXADR	2
GO:0048730	BP	epidermis morphogenesis	2/56	29/18670	0.00340594	0.0357272	0.0242278	IGFBP5/BCL2	2
GO:0060441	BP	epithelial tube branching involved in lung morphogenesis	2/56	29/18670	0.00340594	0.0357272	0.0242278	VANGL2/SOX9	2
GO:0031532	BP	actin cytoskeleton reorganization	3/56	101/18670	0.00346028	0.0359269	0.0243632	NTF3/CXADR/NOTCH2	3
GO:0046632	BP	alpha-beta T cell differentiation	3/56	101/18670	0.00346028	0.0359269	0.0243632	BCL2/MYB/BCL11B	3
GO:1901215	BP	negative regulation of neuron death	4/56	208/18670	0.00349635	0.035948	0.0243775	ISL1/BCL2/CEBPB/NTF3	4
GO:0008154	BP	actin polymerization or depolymerization	4/56	209/18670	0.00355672	0.035948	0.0243775	DBN1/CXCL12/PRKCD/ELN	4
GO:0071229	BP	cellular response to acid chemical	4/56	209/18670	0.00355672	0.035948	0.0243775	SOX9/CEBPB/MYB/CLDN1	4
GO:0001823	BP	mesonephros development	3/56	102/18670	0.00355762	0.035948	0.0243775	SOX9/BCL2/SDC1	3
GO:0007163	BP	establishment or maintenance of cell polarity	4/56	210/18670	0.00361779	0.035948	0.0243775	WEE1/VANGL2/RND3/MAP7	4
GO:0003209	BP	cardiac atrium morphogenesis	2/56	30/18670	0.00364222	0.035948	0.0243775	ISL1/NOTCH2	2
GO:0003413	BP	chondrocyte differentiation involved in endochondral bone morphogenesis	2/56	30/18670	0.00364222	0.035948	0.0243775	SOX9/COL7A1	2
GO:0048873	BP	homeostasis of number of cells within a tissue	2/56	30/18670	0.00364222	0.035948	0.0243775	SOX9/BCL2	2
GO:0070168	BP	negative regulation of biomineral tissue development	2/56	30/18670	0.00364222	0.035948	0.0243775	SOX9/ASPN	2
GO:0097421	BP	liver regeneration	2/56	30/18670	0.00364222	0.035948	0.0243775	CEBPB/CLDN1	2
GO:0032091	BP	negative regulation of protein binding	3/56	103/18670	0.00365663	0.035948	0.0243775	ISL1/PTPRF/PRKCD	3
GO:0008630	BP	intrinsic apoptotic signaling pathway in response to DNA damage	3/56	104/18670	0.00375731	0.0365843	0.024809	BCL2/CXCL12/ZNF385A	3
GO:0014812	BP	muscle cell migration	3/56	104/18670	0.00375731	0.0365843	0.024809	IGFBP5/BCL2/LPAR1	3
GO:0048638	BP	regulation of developmental growth	5/56	347/18670	0.00378833	0.0366106	0.0248268	FN1/BCL2/DBN1/ERBB4/CXCL12	5
GO:0070997	BP	neuron death	5/56	348/18670	0.00383488	0.0366106	0.0248268	ISL1/BCL2/CEBPB/MYB/NTF3	5
GO:0015893	BP	drug transport	4/56	214/18670	0.00386923	0.0366106	0.0248268	CXCL12/CA2/CLDN1/SLC6A9	4
GO:2001020	BP	regulation of response to DNA damage stimulus	4/56	214/18670	0.00386923	0.0366106	0.0248268	BCL2/CXCL12/PRKCD/ZNF385A	4
GO:0003401	BP	axis elongation	2/56	31/18670	0.00388594	0.0366106	0.0248268	VANGL2/SOX9	2
GO:1902253	BP	regulation of intrinsic apoptotic signaling pathway by p53 class mediator	2/56	31/18670	0.00388594	0.0366106	0.0248268	BCL2/ZNF385A	2
GO:2000406	BP	positive regulation of T cell migration	2/56	31/18670	0.00388594	0.0366106	0.0248268	CCL20/CXCL12	2
GO:1902903	BP	regulation of supramolecular fiber organization	5/56	352/18670	0.00402521	0.0377479	0.0255981	DBN1/CXCL12/LPAR1/PRKCD/ELN	5
GO:0043393	BP	regulation of protein binding	4/56	217/18670	0.00406542	0.0379501	0.0257352	ISL1/BCL2/PTPRF/PRKCD	4
GO:0010001	BP	glial cell differentiation	4/56	218/18670	0.00413229	0.0380946	0.0258332	SOX9/SOX6/LPAR1/ID4	4
GO:0003176	BP	aortic valve development	2/56	32/18670	0.00413706	0.0380946	0.0258332	SOX9/ELN	2
GO:0061311	BP	cell surface receptor signaling pathway involved in heart development	2/56	32/18670	0.00413706	0.0380946	0.0258332	VANGL2/NOTCH2	2
GO:0030004	BP	cellular monovalent inorganic cation homeostasis	3/56	108/18670	0.00417692	0.0382884	0.0259646	BCL2/CA2/RAB38	3
GO:0043583	BP	ear development	4/56	219/18670	0.0041999	0.0383264	0.0259904	VANGL2/SOX9/BCL2/ESRP1	4
GO:0010837	BP	regulation of keratinocyte proliferation	2/56	33/18670	0.00439552	0.0394178	0.0267305	BCL11B/NOTCH2	2
GO:0061036	BP	positive regulation of cartilage development	2/56	33/18670	0.00439552	0.0394178	0.0267305	SOX9/SOX6	2
GO:1901797	BP	negative regulation of signal transduction by p53 class mediator	2/56	33/18670	0.00439552	0.0394178	0.0267305	BCL2/ZNF385A	2
GO:0061387	BP	regulation of extent of cell growth	3/56	110/18670	0.00439698	0.0394178	0.0267305	FN1/DBN1/CXCL12	3
GO:0045444	BP	fat cell differentiation	4/56	223/18670	0.00447783	0.0397947	0.0269861	KLF5/CEBPB/ZNF385A/ID4	4
GO:0043687	BP	post-translational protein modification	5/56	361/18670	0.00447812	0.0397947	0.0269861	FN1/IGFBP5/VCAN/FBN1/RAB38	5
GO:0007160	BP	cell-matrix adhesion	4/56	225/18670	0.00462135	0.0403648	0.0273727	FBLN5/FN1/BCL2/GPM6B	4
GO:0045665	BP	negative regulation of neuron differentiation	4/56	225/18670	0.00462135	0.0403648	0.0273727	ISL1/SOX9/LPAR1/ID4	4
GO:0002065	BP	columnar/cuboidal epithelial cell differentiation	3/56	112/18670	0.00462396	0.0403648	0.0273727	KLF5/CEBPB/ESRP1	3
GO:0003279	BP	cardiac septum development	3/56	112/18670	0.00462396	0.0403648	0.0273727	ISL1/VANGL2/NOTCH2	3
GO:0043368	BP	positive T cell selection	2/56	34/18670	0.00466129	0.0403648	0.0273727	BCL2/BCL11B	2
GO:0048665	BP	neuron fate specification	2/56	34/18670	0.00466129	0.0403648	0.0273727	ISL1/ESRP1	2
GO:0001894	BP	tissue homeostasis	4/56	227/18670	0.00476795	0.0411135	0.0278804	SOX9/BCL2/CA2/CXADR	4
GO:0030282	BP	bone mineralization	3/56	114/18670	0.00485793	0.0416654	0.0282546	SOX9/GPM6B/ASPN	3
GO:0003203	BP	endocardial cushion morphogenesis	2/56	35/18670	0.00493432	0.0416654	0.0282546	ISL1/SOX9	2
GO:0003230	BP	cardiac atrium development	2/56	35/18670	0.00493432	0.0416654	0.0282546	ISL1/NOTCH2	2
GO:0033363	BP	secretory granule organization	2/56	35/18670	0.00493432	0.0416654	0.0282546	ZNF385A/RAB38	2
GO:0110111	BP	negative regulation of animal organ morphogenesis	2/56	35/18670	0.00493432	0.0416654	0.0282546	BCL2/ASPN	2
GO:0032535	BP	regulation of cellular component size	5/56	370/18670	0.0049664	0.0417208	0.0282922	FN1/DBN1/CXCL12/PRKCD/ELN	5
GO:2001234	BP	negative regulation of apoptotic signaling pathway	4/56	230/18670	0.00499367	0.0417208	0.0282922	BCL2/CXCL12/FAS/ZNF385A	4
GO:0045666	BP	positive regulation of neuron differentiation	5/56	371/18670	0.00502289	0.0417208	0.0282922	FN1/BCL2/DBN1/CXCL12/LPAR1	5
GO:0048880	BP	sensory system development	5/56	371/18670	0.00502289	0.0417208	0.0282922	ISL1/SOX9/BCL2/BCL11B/FBN1	5
GO:2000736	BP	regulation of stem cell differentiation	3/56	116/18670	0.00509895	0.0421804	0.0286039	SOX9/MYB/SOX6	3
GO:0051098	BP	regulation of binding	5/56	373/18670	0.00513726	0.0423252	0.0287021	ISL1/BCL2/PTPRF/PRKCD/ID4	5
GO:0050931	BP	pigment cell differentiation	2/56	36/18670	0.00521457	0.0425436	0.0288502	BCL2/RAB38	2
GO:0090322	BP	regulation of superoxide metabolic process	2/56	36/18670	0.00521457	0.0425436	0.0288502	FBLN5/PRKCD	2
GO:0048738	BP	cardiac muscle tissue development	4/56	233/18670	0.00522649	0.0425436	0.0288502	ISL1/ERBB4/SOX6/CXADR	4
GO:0048588	BP	developmental cell growth	4/56	234/18670	0.00530568	0.0430162	0.0291707	FN1/SOX9/DBN1/CXCL12	4
GO:0050678	BP	regulation of epithelial cell proliferation	5/56	378/18670	0.00543128	0.0438598	0.0297427	ISL1/SOX9/CXCL12/BCL11B/NOTCH2	5
GO:2000249	BP	regulation of actin cytoskeleton reorganization	2/56	37/18670	0.00550199	0.0440809	0.0298927	NTF3/NOTCH2	2
GO:2000403	BP	positive regulation of lymphocyte migration	2/56	37/18670	0.00550199	0.0440809	0.0298927	CCL20/CXCL12	2
GO:0033002	BP	muscle cell proliferation	4/56	239/18670	0.00571377	0.0452517	0.0306866	IGFBP5/MYB/ERBB4/ELN	4
GO:0046718	BP	viral entry into host cell	3/56	121/18670	0.00573272	0.0452517	0.0306866	CXADR/CLDN1/NCAM1	3
GO:0048675	BP	axon extension	3/56	121/18670	0.00573272	0.0452517	0.0306866	FN1/DBN1/CXCL12	3
GO:0031346	BP	positive regulation of cell projection organization	5/56	383/18670	0.00573707	0.0452517	0.0306866	FN1/DBN1/CXCL12/LPAR1/ENPP2	5
GO:0048545	BP	response to steroid hormone	5/56	385/18670	0.00586273	0.0460436	0.0312237	ISL1/BCL2/CA2/CLDN1/SDC1	5
GO:0034329	BP	cell junction assembly	4/56	241/18670	0.00588272	0.0460436	0.0312237	FN1/BCL2/GPM6B/CLDN1	4
GO:2000826	BP	regulation of heart morphogenesis	2/56	39/18670	0.00609817	0.047547	0.0322432	ISL1/SOX9	2
GO:0014066	BP	regulation of phosphatidylinositol 3-kinase signaling	3/56	124/18670	0.00613467	0.0476491	0.0323124	SOX9/ERBB4/NTF3	3
GO:2000134	BP	negative regulation of G1/S transition of mitotic cell cycle	3/56	125/18670	0.00627231	0.0485329	0.0329117	WEE1/BCL2/ZNF385A	3
GO:0001709	BP	cell fate determination	2/56	40/18670	0.00640684	0.0486865	0.0330159	ISL1/NOTCH2	2
GO:0009395	BP	phospholipid catabolic process	2/56	40/18670	0.00640684	0.0486865	0.0330159	PRKCD/ENPP2	2
GO:2000008	BP	regulation of protein localization to cell surface	2/56	40/18670	0.00640684	0.0486865	0.0330159	GPM6B/ERBB4	2
GO:0045667	BP	regulation of osteoblast differentiation	3/56	126/18670	0.00641178	0.0486865	0.0330159	TOB1/IGFBP5/CEBPB	3
GO:0090101	BP	negative regulation of transmembrane receptor protein serine/threonine kinase signaling pathway	3/56	126/18670	0.00641178	0.0486865	0.0330159	TOB1/ASPN/FBN1	3
GO:0070482	BP	response to oxygen levels	5/56	394/18670	0.00645241	0.0488129	0.0331016	BCL2/MYB/CXCL12/FAS/LPAR1	5
GO:0062023	CC	collagen-containing extracellular matrix	11/57	406/19717	1.94395e-08	3.2464e-06	2.49644e-06	FBLN5/FN1/TGFBI/CXCL12/VCAN/ASPN/ELN/FBN1/COL4A6/COL7A1/NCAM1	11
GO:0044420	CC	extracellular matrix component	5/57	51/19717	3.58146e-07	2.99052e-05	2.29967e-05	FBLN5/ELN/FBN1/COL4A6/COL7A1	5
GO:0005604	CC	basement membrane	5/57	95/19717	8.01961e-06	0.000446425	0.000343296	FN1/TGFBI/FBN1/COL4A6/COL7A1	5
GO:0016323	CC	basolateral plasma membrane	6/57	217/19717	3.76844e-05	0.00157332	0.00120987	VANGL2/ERBB4/CA2/CXADR/CLDN1/MAP7	6
GO:0005788	CC	endoplasmic reticulum lumen	6/57	309/19717	0.0002616	0.00873746	0.006719	FN1/IGFBP5/VCAN/FBN1/COL4A6/COL7A1	6
GO:0032585	CC	multivesicular body membrane	2/57	12/19717	0.000531949	0.0148059	0.0113856	RAB27B/NDFIP2	2
GO:0098644	CC	complex of collagen trimers	2/57	19/19717	0.00136043	0.032456	0.0249583	COL4A6/COL7A1	2
GO:0005581	CC	collagen trimer	3/57	87/19717	0.00204428	0.0380157	0.0292337	COL4A6/COL7A1/COLEC12	3
GO:0005911	CC	cell-cell junction	6/57	459/19717	0.00204875	0.0380157	0.0292337	VANGL2/DBN1/PRKCD/CXADR/CLDN1/DSC3	6
GO:0005201	MF	extracellular matrix structural constituent	9/55	163/17697	1.691e-09	3.0438e-07	2.4208e-07	FBLN5/FN1/TGFBI/VCAN/ASPN/ELN/FBN1/COL4A6/COL7A1	9
GO:0005178	MF	integrin binding	6/55	132/17697	3.30027e-06	0.000276298	0.000219746	FBLN5/FN1/TGFBI/CXCL12/CXADR/FBN1	6
GO:0097493	MF	structural molecule activity conferring elasticity	3/55	11/17697	4.60497e-06	0.000276298	0.000219746	FBLN5/ELN/FBN1	3
GO:0043425	MF	bHLH transcription factor binding	3/55	28/17697	8.8069e-05	0.0039631	0.00315194	ISL1/SOX9/KLF5	3
GO:0050839	MF	cell adhesion molecule binding	8/55	499/17697	0.000143469	0.00516489	0.00410775	FBLN5/FN1/DBN1/TGFBI/CXCL12/PTPRF/CXADR/FBN1	8
GO:0001228	MF	DNA-binding transcription activator activity, RNA polymerase II-specific	7/55	439/17697	0.000400012	0.0120004	0.00954414	ISL1/SOX9/KLF5/CEBPB/MYB/BCL11B/TFAP2C	7
GO:0005518	MF	collagen binding	3/55	67/17697	0.00118211	0.0303971	0.0241755	FN1/TGFBI/ASPN	3
GO:0001618	MF	virus receptor activity	3/55	74/17697	0.00157526	0.0315052	0.0250568	CXADR/CLDN1/NCAM1	3
GO:0104005	MF	hijacked molecular function	3/55	74/17697	0.00157526	0.0315052	0.0250568	CXADR/CLDN1/NCAM1	3
GO:0030021	MF	extracellular matrix structural constituent conferring compression resistance	2/55	22/17697	0.00210507	0.0378913	0.0301358	VCAN/ASPN	2
