# Supplementary material for: Construction of lncRNA-related ceRNA regulatory network in diabetic subdermal endothelial cells
Source: Bioengineered. 2021 Jun 14;12(1):2592–602. doi: 10.1080/21655979.2021.1936892 (PMC8806614; doi:10.1080/21655979.2021.1936892)
Supplement: Supplemental Material [file KBIE_A_1936892_SM5521.zip › Supplementary Table 5.xlsx]

## Sheet: Sheet1
ID	Description	GeneRatio	BgRatio	pvalue	p.adjust	qvalue	geneID	Count
hsa04514	Cell adhesion molecules	5/35	149/8073	0.000415881	0.0325548	0.0303258	1462/5792/9076/6382/4684	5
hsa04151	PI3K-Akt signaling pathway	7/35	354/8073	0.000681727	0.0325548	0.0303258	2335/596/4602/2066/4908/1902/1288	7
hsa04933	AGE-RAGE signaling pathway in diabetic complications	4/35	100/8073	0.000864286	0.0325548	0.0303258	2335/596/5580/1288	4
